# Supplementary material for: Transcriptome Analyses Reveal the Role of Light in Releasing the Morphological Dormancy of Celery Seed by Integrating Plant Hormones, Sugar Metabolism and Endosperm Weakening
Source: Int J Mol Sci. 2022 Sep 4;23(17):10140. doi: 10.3390/ijms231710140 (PMC9456436; doi:10.3390/ijms231710140)
Supplement: Supplementary file 1 [file ijms-23-10140-s001.zip]

Archive with 8 entries (8 files):
- Figure S1.tif
- Figure S2.tif
- Figure S3.tif
- Figure S4.tif
- Table S1.xlsx
- Table S2.xlsx
- Table S3.xlsx
- Table S4.xlsx
