# Supplementary material for: Transcriptome Analyses Reveal the Role of Light in Releasing the Morphological Dormancy of Celery Seed by Integrating Plant Hormones, Sugar Metabolism and Endosperm Weakening
Source: Int J Mol Sci. 2022 Sep 4;23(17):10140. doi: 10.3390/ijms231710140 (PMC9456436; doi:10.3390/ijms231710140)
Supplement: Supplementary file 1 [file ijms-23-10140-s001.zip › Table S1.xlsx]

## Sheet: Sheet1
Table S1 Quality of RNA sequencing reads of celery seeds
Sample	Raw_Reads	Clean Reads	Clean Base(G)	Reads mapped	Unique mapped	Q20%	Q30%	GC%
CK1	45622430	41654880	6.25	35797978(85.94%)	32860286(78.89%)	98.36	94.78	45.67
CK1	56162678	46359280	6.95	40540443(87.45%)	37523953(80.94%)	98.37	94.8	44.66
CK1	46827566	41966504	6.29	33475401(79.77%)	30519313(72.72%)	98.31	94.7	46.54
Light1	44538084	40878784	6.13	34387096(85.34%)	32135559(79.76%)	98.45	95	44.03
Light1	48605510	45724746	6.86	4032956485.67%)	37898904(80.50%)	98.43	94.94	43.48
Light1	46006952	44355654	6.65	40466254(83.45%)	37811580(77.97%)	98.53	95.18	43.47
Dark1	45067834	40291962	6.04	38293650(93.68%)	36359306(88.94%)	98.16	94.31	45.24
Dark1	51808618	47077974	7.06	43495433(95.12%)	41396483(90.53%)	98.5	95.17	44.98
Dark1	53212204	48494000	7.27	42403097(95.60%)	40438266(91.17%)	98.49	95.14	45.29
