# Supplementary material for: Transcriptome Analyses Reveal the Role of Light in Releasing the Morphological Dormancy of Celery Seed by Integrating Plant Hormones, Sugar Metabolism and Endosperm Weakening
Source: Int J Mol Sci. 2022 Sep 4;23(17):10140. doi: 10.3390/ijms231710140 (PMC9456436; doi:10.3390/ijms231710140)
Supplement: Supplementary file 1 [file ijms-23-10140-s001.zip › Table S2.xlsx]

## Sheet: Light_vs_CK
Table S3 Information of all DEGs between Light_vs_CK
ID	CK1_fpkm	CK2_fpkm	CK3_fpkm	Light1_fpkm	Light2_fpkm	Light3_fpkm	CK1_count	CK2_count	CK3_count	Light1_count	Light2_count	Light3_count	log2FoldChange	pvalue	padj	regulated	chr	start	end	strand	gene_name	gene_description	KEGG	KEGG pathway	NR	Swissprot	KOG	GO	Pfam	TF-Family	TF-Category	TF-Classification
Ag10G00003	1.38	2.68	1.03	8.82	9.61	7.87	40	87	28	294	365	294	2.1277	9.81732e-13	4.16766e-12	up	Hic_asm_9	283533	288217	-	Ag10G00003	--	K14826 FK506-binding nuclear protein [EC:5.2.1.8] | (RefSeq) FKBP-like peptidyl-prolyl cis-trans isomerase family protein (A)	--	PREDICTED: peptidyl-prolyl cis-trans isomerase FKBP43-like isoform X3 [Daucus carota subsp. sativus]	FKB43_ARATH RecName: Full=Peptidyl-prolyl cis-trans isomerase FKBP43; Short=PPIase FKBP43; EC=5.2.1.8; AltName: Full=FK506-binding protein 43; Short=AtFKBP43; AltName: Full=Immunophilin FKBP43; AltName: Full=Rotamase;	At3g12340	GO:0003755,peptidyl-prolyl cis-trans isomerase activity; GO:0003674,molecular_function; GO:0003824,catalytic activity; GO:0016853,isomerase activity; GO:0016859,cis-trans isomerase activity; GO:0140096,catalytic activity, acting on a protein	PF00254.28:FKBP-type peptidyl-prolyl cis-trans isomerase	--	--	--
Ag10G00005	23.16	28.83	25.36	13.61	12.95	12.64	785	1098	805	532	577	554	-1.2405	4.95044e-15	2.47281e-14	down	Hic_asm_9	968686	976368	+	Ag10G00005	--	--	--	unnamed protein product [Coffea canephora]	--	--	--	PF13445.6:RING-type zinc-finger	--	--	--
Ag10G00006	2.12	2.24	3.68	12.14	13.95	14.45	43	51	70	284	372	379	2.05256	2.08341e-12	8.65048e-12	up	Hic_asm_9	1394986	1415650	+	Ag10G00006	--	K01265 methionyl aminopeptidase [EC:3.4.11.18] | (RefSeq) MAP1D; methionine aminopeptidase 1D (A)	--	methionine aminopeptidase 1D, chloroplastic/mitochondrial [Cucurbita maxima]	MAP1D_ARATH RecName: Full=Methionine aminopeptidase 1D, chloroplastic/mitochondrial {ECO:0000255|HAMAP-Rule:MF_03174}; Short=MAP 1D {ECO:0000255|HAMAP-Rule:MF_03174}; Short=MetAP 1D {ECO:0000255|HAMAP-Rule:MF_03174}; EC=3.4.11.18 {ECO:0000255|HAMAP-Rule:MF_03174}; AltName: Full=Peptidase M 1D {ECO:0000255|HAMAP-Rule:MF_03174}; Flags: Precursor;	At4g37040	GO:0009507,chloroplast; GO:0005739,mitochondrion; GO:0046872,metal ion binding; GO:0070006,metalloaminopeptidase activity; GO:0031365,N-terminal protein amino acid modification; GO:0070084,protein initiator methionine removal; GO:0009737,response to abscisic acid; GO:0003674,molecular_function; GO:0005488,binding; GO:0043167,ion binding; GO:0043169,cation binding; GO:0003824,catalytic activity; G…	PF00557.24:Metallopeptidase family M24	--	--	--
Ag10G00013	2.65	3.49	1.7	6.72	7.48	6.83	181	268	109	529	671	603	1.18236	2.53433e-08	7.42315e-08	up	Hic_asm_9	2882930	2894128	+	Ag10G00013	--	K08775 breast cancer 2 susceptibility protein | (RefSeq) BRCA2B; BRCA2-like B (A)	ko03440: Homologous recombination	PREDICTED: protein BREAST CANCER SUSCEPTIBILITY 2 homolog B-like isoform X1 [Daucus carota subsp. sativus]	BRC2B_ARATH RecName: Full=Protein BREAST CANCER SUSCEPTIBILITY 2 homolog B {ECO:0000303|PubMed:16415210}; Short=AtBRCA2B {ECO:0000303|PubMed:16415210};	At5g01630	GO:0005739,mitochondrion; GO:0003677,DNA binding; GO:0000724,double-strand break repair via homologous recombination; GO:0051321,meiotic cell cycle; GO:0006355,regulation of transcription, DNA-templated; GO:0003674,molecular_function; GO:0003676,nucleic acid binding; GO:0005488,binding; GO:0097159,organic cyclic compound binding; GO:1901363,heterocyclic compound binding; GO:0000725,recombinationa…	PF09103.10:BRCA2, oligonucleotide/oligosaccharide-binding, domain 1	--	--	--
Ag10G00017	95.46	96.42	93.07	21.07	28.3	21.11	762	865	696	194	297	218	-2.28088	3.37757e-37	4.92249e-36	down	Hic_asm_9	3266686	3269922	-	Ag10G00017	--	K13448 calcium-binding protein CML | (RefSeq) CEN2; centrin2 (A)	ko04626: Plant-pathogen interaction	PREDICTED: caltractin-like [Daucus carota subsp. sativus]	CATR_ATRNU RecName: Full=Caltractin; AltName: Full=Centrin;	At3g50360	GO:0005737,cytoplasm; GO:0005856,cytoskeleton; GO:0005509,calcium ion binding; GO:0007049,cell cycle; GO:0051301,cell division; GO:0003674,molecular_function; GO:0005488,binding; GO:0046872,metal ion binding; GO:0043167,ion binding; GO:0043169,cation binding; GO:0008150,biological_process; GO:0009987,cellular process; GO:0005622,intracellular; GO:0005575,cellular_component; GO:0005623,cell; GO:00…	PF00036.32:EF hand	--	--	--
Ag10G00020	6.35	10.75	5.66	4.44	4.17	4	103	196	86	83	89	84	-1.0921	0.000111509	0.000218829	down	Hic_asm_9	4487541	4488709	+	Ag10G00020	--	--	--	--	--	--	--	--	--	--	--
Ag10G00021	11.31	10.39	11.29	5.69	3.47	3.67	62	64	58	36	25	26	-1.6275	1.52e-05	3.30243e-05	down	Hic_asm_9	4488766	4492999	+	Ag10G00021	--	K10801 methyl-CpG-binding domain protein 4 [EC:3.2.2.-] | (RefSeq) DNA glycosylase superfamily protein (A)	ko03410: Base excision repair	hypothetical protein DCAR_016067 [Daucus carota subsp. sativus]	MBD4L_ARATH RecName: Full=Methyl-CpG-binding domain protein 4-like protein {ECO:0000303|PubMed:23994068}; EC=3.2.2.- {ECO:0000305}; AltName: Full=Protein MBD4-like {ECO:0000303|PubMed:23994068};	At3g07930	GO:0005634,nucleus; GO:0003677,DNA binding; GO:0016787,hydrolase activity; GO:0006281,DNA repair; GO:0003674,molecular_function; GO:0003676,nucleic acid binding; GO:0005488,binding; GO:0097159,organic cyclic compound binding; GO:1901363,heterocyclic compound binding; GO:0003824,catalytic activity; GO:0008152,metabolic process; GO:0006139,nucleobase-containing compound metabolic process; GO:000625…	PF00730.25:HhH-GPD superfamily base excision DNA repair protein	--	--	--
Ag10G00024	169.91	181.55	147.76	3.9	3.24	2.82	2191	2631	1785	58	55	47	-5.90773	1.00132e-228	2.73706e-225	down	Hic_asm_9	5189950	5191063	-	Ag10G00024	--	K09338 homeobox-leucine zipper protein | (RefSeq) HB40; homeobox protein 40 (A)	--	PREDICTED: homeobox-leucine zipper protein ATHB-40 [Daucus carota subsp. sativus]	ATB40_ARATH RecName: Full=Homeobox-leucine zipper protein ATHB-40; AltName: Full=HD-ZIP protein ATHB-40; AltName: Full=Homeodomain transcription factor ATHB-40;	At4g36740	GO:0005634,nucleus; GO:0003700,DNA-binding transcription factor activity; GO:0000981,DNA-binding transcription factor activity, RNA polymerase II-specific; GO:0043565,sequence-specific DNA binding; GO:0000976,transcription regulatory region sequence-specific DNA binding; GO:0045893,positive regulation of transcription, DNA-templated; GO:0009733,response to auxin; GO:0140110,transcription regulato…	PF00046.29:Homeodomain	HB-other	TF	HB->HB-other
Ag10G00032	0	0	0	0.94	1.49	2.25	0	0	0	15	27	40	6.62308	1.50557e-06	3.68284e-06	up	Hic_asm_9	7591544	7592485	+	Ag10G00032	--	K21805 protein N-lysine methyltransferase METTL21C [EC:2.1.1.-] | (RefSeq) Putative methyltransferase family protein (A)	--	PREDICTED: protein N-lysine methyltransferase METTL21A-like [Daucus carota subsp. sativus]	CMKMT_ARATH RecName: Full=Calmodulin-lysine N-methyltransferase {ECO:0000303|PubMed:24285794}; Short=CLNMT {ECO:0000303|PubMed:24285794}; Short=CaM KMT {ECO:0000303|PubMed:24285794}; EC=2.1.1.60 {ECO:0000250|UniProtKB:Q6GQ33};	At3g50850	GO:0005737,cytoplasm; GO:0005634,nucleus; GO:0018025,calmodulin-lysine N-methyltransferase activity; GO:0009738,abscisic acid-activated signaling pathway; GO:0009734,auxin-activated signaling pathway; GO:0009630,gravitropism; GO:0032259,methylation; GO:0009787,regulation of abscisic acid-activated signaling pathway; GO:0010928,regulation of auxin mediated signaling pathway; GO:1901000,regulation …	PF10294.9:Lysine methyltransferase	--	--	--
Ag10G00035	3.02	3.9	5	9.17	11.02	9.75	40	58	62	140	192	167	1.05556	0.000413625	0.00075638	up	Hic_asm_9	9342541	9352858	-	Ag10G00035	--	K01507 inorganic pyrophosphatase [EC:3.6.1.1] | (RefSeq) PPa4; pyrophosphorylase 4 (A)	ko00190: Oxidative phosphorylation	PREDICTED: soluble inorganic pyrophosphatase 4-like [Daucus carota subsp. sativus]	IPYR4_ARATH RecName: Full=Soluble inorganic pyrophosphatase 4 {ECO:0000303|PubMed:15135060}; EC=3.6.1.1 {ECO:0000269|Ref.6}; AltName: Full=Pyrophosphate phospho-hydrolase 4 {ECO:0000303|PubMed:15135060}; Short=PPase 4 {ECO:0000303|PubMed:15135060};	At3g53620	GO:0005829,cytosol; GO:0005654,nucleoplasm; GO:0004427,inorganic diphosphatase activity; GO:0000287,magnesium ion binding; GO:0006796,phosphate-containing compound metabolic process; GO:0046686,response to cadmium ion; GO:0003674,molecular_function; GO:0003824,catalytic activity; GO:0016462,pyrophosphatase activity; GO:0016787,hydrolase activity; GO:0016817,hydrolase activity, acting on acid anhy…	PF00719.19:Inorganic pyrophosphatase	--	--	--
Ag10G00042	2.16	3	1.89	14.7	16.28	16.32	66	103	54	518	654	645	2.4921	1.16671e-36	1.66486e-35	up	Hic_asm_9	12506024	12510724	-	Ag10G00042	--	K07964 heparanase [EC:3.2.1.166] | (RefSeq) GUS2; glucuronidase 2 (A)	ko00531: Glycosaminoglycan degradation; ko01100: Metabolic pathways	PREDICTED: heparanase-like protein 1 [Daucus carota subsp. sativus]	HPSE1_ARATH RecName: Full=Heparanase-like protein 1; EC=3.2.-.-; Flags: Precursor;	At5g07830	GO:0005618,cell wall; GO:0005576,extracellular region; GO:0005765,lysosomal membrane; GO:0009505,plant-type cell wall; GO:0005886,plasma membrane; GO:0004566,beta-glucuronidase activity; GO:0009826,unidimensional cell growth; GO:0003674,molecular_function; GO:0003824,catalytic activity; GO:0004553,hydrolase activity, hydrolyzing O-glycosyl compounds; GO:0016787,hydrolase activity; GO:0016798,hydr…	PF03662.14:Glycosyl hydrolase family 79, N-terminal domain	--	--	--
Ag10G00043	0.21	0.4	0.14	1.44	1.83	1.35	16	35	10	128	185	135	2.3728	2.09323e-10	7.42651e-10	up	Hic_asm_9	13205303	13247245	+	Ag10G00043	--	--	--	PREDICTED: formin-like protein 20 [Daucus carota subsp. sativus]	FH20_ARATH RecName: Full=Formin-like protein 20; Short=AtFH20;	At5g58160	GO:0004721,phosphoprotein phosphatase activity; GO:0003674,molecular_function; GO:0003824,catalytic activity; GO:0016787,hydrolase activity; GO:0016788,hydrolase activity, acting on ester bonds; GO:0016791,phosphatase activity; GO:0042578,phosphoric ester hydrolase activity; GO:0140096,catalytic activity, acting on a protein	PF02181.23:Formin Homology 2 Domain	--	--	--
Ag10G00048	1.67	1.11	2.22	8.74	7.39	6.8	60	45	75	363	350	317	1.9184	1.33666e-09	4.4032e-09	up	Hic_asm_9	14591792	14594630	+	Ag10G00048	--	K14494 DELLA protein | (RefSeq) RGL1; RGA-like 1 (A)	ko04075: Plant hormone signal transduction	PREDICTED: protein SCARECROW-like [Daucus carota subsp. sativus]	SCR_IPONI RecName: Full=Protein SCARECROW; Short=PnSCR;	At3g54220	GO:0005634,nucleus; GO:0007275,multicellular organism development; GO:0008150,biological_process; GO:0032501,multicellular organismal process; GO:0032502,developmental process; GO:0048856,anatomical structure development; GO:0005622,intracellular; GO:0005575,cellular_component; GO:0005623,cell; GO:0043231,intracellular membrane-bounded organelle; GO:0043226,organelle; GO:0043227,membrane-bounded …	PF03514.14:GRAS domain family	GRAS	TF	GRAS
Ag10G00050	1.69	1.59	1.24	0.46	0.52	0.26	35	37	24	11	14	7	-2.12391	3.10388e-05	6.50026e-05	down	Hic_asm_9	16200397	16201809	+	Ag10G00050	--	--	--	PREDICTED: mediator-associated protein 1-like [Daucus carota subsp. sativus]	STK_SOLTU RecName: Full=STOREKEEPER protein {ECO:0000303|PubMed:12028578};	At1g61730	GO:0005634,nucleus; GO:0006355,regulation of transcription, DNA-templated; GO:0008152,metabolic process; GO:0006139,nucleobase-containing compound metabolic process; GO:0006351,transcription, DNA-templated; GO:0006725,cellular aromatic compound metabolic process; GO:0006807,nitrogen compound metabolic process; GO:0008150,biological_process; GO:0009058,biosynthetic process; GO:0009059,macromolecul…	PF04504.14:Protein of unknown function, DUF573	GeBP	TF	GeBP
Ag10G00053	20.55	25.84	16.14	9.22	9.53	9.95	769	1087	566	398	469	482	-1.36828	1.28612e-17	7.55671e-17	down	Hic_asm_9	17141228	17154824	-	Ag10G00053	--	--	--	PREDICTED: transmembrane and coiled-coil domain-containing protein 4-like isoform X1 [Daucus carota subsp. sativus]	--	At2g18100	GO:0016020,membrane; GO:0005575,cellular_component	PF05277.12:Protein of unknown function (DUF726)	--	--	--
Ag10G00055	8.5	7.81	4.84	17.31	20.36	19.38	60	62	32	141	189	177	1.18125	9.43497e-06	2.10016e-05	up	Hic_asm_9	17189714	17197367	-	Ag10G00055	--	K01662 1-deoxy-D-xylulose-5-phosphate synthase [EC:2.2.1.7] | (RefSeq) DXPS1; 1-deoxy-D-xylulose 5-phosphate synthase 1 (A)	ko00730: Thiamine metabolism; ko00900: Terpenoid backbone biosynthesis; ko01100: Metabolic pathways; ko01110: Biosynthesis of secondary metabolites	PREDICTED: probable 1-deoxy-D-xylulose-5-phosphate synthase 2, chloroplastic isoform X1 [Prunus mume]	DXS2_ORYSJ RecName: Full=Probable 1-deoxy-D-xylulose-5-phosphate synthase 2, chloroplastic; Short=1-deoxyxylulose-5-phosphate synthase; Short=DXP synthase; Short=DXPS; EC=2.2.1.7; Flags: Precursor;	At3g21500	GO:0009507,chloroplast; GO:0008661,1-deoxy-D-xylulose-5-phosphate synthase activity; GO:0046872,metal ion binding; GO:0016744,transferase activity, transferring aldehyde or ketonic groups; GO:0052865,1-deoxy-D-xylulose 5-phosphate biosynthetic process; GO:0016114,terpenoid biosynthetic process; GO:0009228,thiamine biosynthetic process; GO:0003674,molecular_function; GO:0003824,catalytic activity;…	PF13292.6:1-deoxy-D-xylulose-5-phosphate synthase	--	--	--
Ag10G00058	1.39	1.51	2.06	25.11	25.48	24.47	18	22	25	376	435	411	3.66901	1.12097e-40	1.85205e-39	up	Hic_asm_9	17813112	17814655	-	Ag10G00058	--	--	--	hypothetical protein CFP56_19720 [Quercus suber]	--	At5g62550	--	--	--	--	--
Ag10G00060	6.43	7.46	4.59	27.94	30.75	29.49	254	331	170	1273	1597	1507	2.00669	4.47759e-37	6.49106e-36	up	Hic_asm_9	18726915	18747611	+	Ag10G00060	--	--	--	PREDICTED: uncharacterized protein LOC108214911 [Daucus carota subsp. sativus]	--	At1g18700	--	PF00226.31:DnaJ domain	--	--	--
Ag10G00061	0.96	1.74	0.61	4.86	6.55	5.3	79	160	47	460	706	562	2.10252	2.34326e-13	1.03774e-12	up	Hic_asm_9	19228938	19246176	-	Ag10G00061	--	--	--	PREDICTED: uncharacterized protein LOC108192394 [Daucus carota subsp. sativus]	--	Hs16507198	--	PF16501.5:S phase cyclin A-associated protein in the endoplasmic reticulum	--	--	--
Ag10G00068	0	0	0	0.37	0.74	0.53	0	0	0	13	30	21	6.2672	8.64214e-06	1.93295e-05	up	Hic_asm_9	21661502	21663866	+	Ag10G00068	--	K08910 light-harvesting complex I chlorophyll a/b binding protein 4 | (RefSeq) LHCA4; light-harvesting chlorophyll-protein complex I subunit A4 (A)	ko00196: Photosynthesis - antenna proteins; ko01100: Metabolic pathways	PREDICTED: chlorophyll a-b binding protein 4, chloroplastic [Daucus carota subsp. sativus]	CA4_ARATH RecName: Full=Chlorophyll a-b binding protein 4, chloroplastic {ECO:0000303|PubMed:10366881}; AltName: Full=LHCI type III CAB-4; Flags: Precursor;	At3g47470	GO:0009507,chloroplast; GO:0009941,chloroplast envelope; GO:0009534,chloroplast thylakoid; GO:0009535,chloroplast thylakoid membrane; GO:0005829,cytosol; GO:0016021,integral component of membrane; GO:0009522,photosystem I; GO:0010287,plastoglobule; GO:0009579,thylakoid; GO:0016168,chlorophyll binding; GO:0046872,metal ion binding; GO:0003729,mRNA binding; GO:0019904,protein domain specific bindin…	PF00504.21:Chlorophyll A-B binding protein	--	--	--
Ag10G00072	0	0	0	3.34	3.57	3.76	0	0	0	46	56	58	7.61265	1.89337e-09	6.1539e-09	up	Hic_asm_9	23180115	23181753	-	Ag10G00072	--	--	--	PREDICTED: uncharacterized protein LOC108216351 [Daucus carota subsp. sativus]	--	At1g74730	GO:0009535,chloroplast thylakoid membrane; GO:0009515,granal stacked thylakoid; GO:0016021,integral component of membrane; GO:0090391,granum assembly; GO:0010196,nonphotochemical quenching; GO:0010027,thylakoid membrane organization; GO:0006996,organelle organization; GO:0008150,biological_process; GO:0009657,plastid organization; GO:0009658,chloroplast organization; GO:0009987,cellular process; …	PF06549.12:Protein of unknown function (DUF1118)	--	--	--
Ag10G00083	5.18	2.31	3.18	10.67	12.51	12.82	40	20	23	95	127	128	1.49416	4.69708e-05	9.63662e-05	up	Hic_asm_9	27174113	27179786	+	Ag10G00083	--	--	--	PREDICTED: uncharacterized protein LOC108193215 [Daucus carota subsp. sativus]	--	At4g37480	--	--	--	--	--
Ag10G00084	280.71	260.76	329.34	159.98	166.4	150.69	1342	1401	1475	882	1046	932	-1.1458	2.08117e-09	6.73404e-09	down	Hic_asm_9	27182402	27182728	+	Ag10G00084	--	--	--	--	--	--	--	--	--	--	--
Ag10G00085	16.41	17.57	14.83	9.76	7.17	9.67	261	314	221	179	150	199	-1.13116	7.12593e-08	1.98781e-07	down	Hic_asm_9	27601721	27605189	+	Ag10G00085	--	K00784 ribonuclease Z [EC:3.1.26.11] | (RefSeq) TRZ1; tRNAse Z1 (A)	ko03013: RNA transport	PREDICTED: nuclear ribonuclease Z [Daucus carota subsp. sativus]	RNZ1_ARATH RecName: Full=tRNase Z TRZ1 {ECO:0000303|PubMed:16336119}; EC=3.1.26.11 {ECO:0000269|PubMed:16118225}; AltName: Full=Nuclear ribonuclease Z {ECO:0000303|PubMed:12032089}; Short=Nuclear RNase Z {ECO:0000303|PubMed:12032089}; AltName: Full=Short tRNase Z 1 {ECO:0000303|PubMed:16336119}; AltName: Full=Zinc phosphodiesterase NUZ {ECO:0000303|PubMed:12032089}; AltName: Full=tRNA 3 endonucle…	At1g74700	GO:0005737,cytoplasm; GO:0005634,nucleus; GO:0042781,3'-tRNA processing endoribonuclease activity; GO:0046872,metal ion binding; GO:0042780,tRNA 3'-end processing; GO:0008033,tRNA processing; GO:0003674,molecular_function; GO:0003824,catalytic activity; GO:0004518,nuclease activity; GO:0004519,endonuclease activity; GO:0004521,endoribonuclease activity; GO:0004540,ribonuclease activity; GO:001678…	PF12706.7:Beta-lactamase superfamily domain	--	--	--
Ag10G00093	0.76	1.53	0.67	6.25	8.25	7.69	23	52	19	218	328	301	2.65142	1.83362e-18	1.1331e-17	up	Hic_asm_9	30183684	30187092	-	Ag10G00093	--	K23200 putative arabinosyltransferase [EC:2.4.2.-] | (RefSeq) ARAD1; Exostosin family protein (A)	--	PREDICTED: probable arabinosyltransferase ARAD1 [Daucus carota subsp. sativus]	ARAD1_ARATH RecName: Full=Probable arabinosyltransferase ARAD1; EC=2.4.2.-; AltName: Full=Arabinan alpha-1,5-arabinosyltransferase; AltName: Full=L-Arabinosyltransferase; AltName: Full=Protein ARABINAN DEFICIENT 1;	At1g74680	GO:0005768,endosome; GO:0005794,Golgi apparatus; GO:0000139,Golgi membrane; GO:0000138,Golgi trans cisterna; GO:0016021,integral component of membrane; GO:0005802,trans-Golgi network; GO:0016757,transferase activity, transferring glycosyl groups; GO:0071555,cell wall organization; GO:0045489,pectin biosynthetic process; GO:0006486,protein glycosylation; GO:0003674,molecular_function; GO:0003824,c…	PF03016.15:Exostosin family	--	--	--
Ag10G00096	5.39	3.82	2.95	21.29	29.36	26.07	74	59	38	337	530	463	2.40127	3.21958e-22	2.4281e-21	up	Hic_asm_9	31246075	31250921	-	Ag10G00096	--	--	--	PREDICTED: nucleobase-ascorbate transporter 6 [Daucus carota subsp. sativus]	NAT6_ARATH RecName: Full=Nucleobase-ascorbate transporter 6; Short=AtNAT6;	At5g62890	GO:0005618,cell wall; GO:0005783,endoplasmic reticulum; GO:0016021,integral component of membrane; GO:0009506,plasmodesma; GO:0005773,vacuole; GO:0022857,transmembrane transporter activity; GO:0003674,molecular_function; GO:0005215,transporter activity; GO:0005575,cellular_component; GO:0005623,cell; GO:0030312,external encapsulating structure; GO:0044464,cell part; GO:0071944,cell periphery; GO:…	PF00860.20:Permease family	--	--	--
Ag10G00099	14.52	10.52	8.29	35.59	30.57	45.82	86	70	46	243	238	351	1.4963	5.05317e-08	1.43416e-07	up	Hic_asm_9	32636520	32636924	-	Ag10G00099	--	--	--	--	--	--	--	--	--	--	--
Ag10G00105	0.58	0.63	0.41	1.17	2.65	2.34	9	11	6	21	54	47	1.66309	0.00300136	0.00490509	up	Hic_asm_9	34722140	34724000	+	Ag10G00105	--	--	--	hypothetical protein DCAR_031283 [Daucus carota subsp. sativus]	HIPL1_ARATH RecName: Full=HIPL1 protein; Flags: Precursor;	At5g39970	GO:0031225,anchored component of membrane; GO:0046658,anchored component of plasma membrane; GO:0005739,mitochondrion; GO:0005886,plasma membrane; GO:0016491,oxidoreductase activity; GO:0003674,molecular_function; GO:0003824,catalytic activity; GO:0005575,cellular_component; GO:0016020,membrane; GO:0031224,intrinsic component of membrane; GO:0044425,membrane part; GO:0005623,cell; GO:0031226,intr…	PF07995.11:Glucose / Sorbosone dehydrogenase	--	--	--
Ag10G00106	0.36	0.37	0.29	4.86	4.4	4.98	12	14	9	187	193	215	3.5473	1.41876e-24	1.21107e-23	up	Hic_asm_9	34726908	34729907	+	Ag10G00106	--	--	--	PREDICTED: HIPL1 protein-like isoform X1 [Daucus carota subsp. sativus]	HIPL1_ARATH RecName: Full=HIPL1 protein; Flags: Precursor;	At1g74790	GO:0031225,anchored component of membrane; GO:0046658,anchored component of plasma membrane; GO:0005739,mitochondrion; GO:0005886,plasma membrane; GO:0016491,oxidoreductase activity; GO:0003674,molecular_function; GO:0003824,catalytic activity; GO:0005575,cellular_component; GO:0016020,membrane; GO:0031224,intrinsic component of membrane; GO:0044425,membrane part; GO:0005623,cell; GO:0031226,intr…	PF07995.11:Glucose / Sorbosone dehydrogenase	--	--	--
Ag10G00108	66.9	73.52	66.49	27.53	25.32	29.17	1477	1824	1375	701	735	833	-1.5958	2.47028e-29	2.58932e-28	down	Hic_asm_9	35237348	35241344	-	Ag10G00108	--	--	--	PREDICTED: uncharacterized protein LOC108215814 [Daucus carota subsp. sativus]	--	At5g63050	GO:0016021,integral component of membrane; GO:0005575,cellular_component; GO:0016020,membrane; GO:0031224,intrinsic component of membrane; GO:0044425,membrane part	--	--	--	--
Ag10G00109	2.05	2.08	1.28	5.99	7.02	7.5	65	74	38	219	293	308	1.6724	1.94994e-12	8.11409e-12	up	Hic_asm_9	35473471	35493933	+	Ag10G00109	--	K05857 phosphatidylinositol phospholipase C, delta [EC:3.1.4.11] | (RefSeq) PLC2; phospholipase C 2 (A)	ko00562: Inositol phosphate metabolism; ko01100: Metabolic pathways; ko04070: Phosphatidylinositol signaling system	PREDICTED: phosphoinositide phospholipase C 2-like [Daucus carota subsp. sativus]	PLCD2_ARATH RecName: Full=Phosphoinositide phospholipase C 2; EC=3.1.4.11; AltName: Full=Phosphoinositide phospholipase PLC2; Short=AtPLC2; Short=PI-PLC2;	At3g08510	GO:0005886,plasma membrane; GO:0004435,phosphatidylinositol phospholipase C activity; GO:0004629,phospholipase C activity; GO:0042742,defense response to bacterium; GO:0009553,embryo sac development; GO:0048437,floral organ development; GO:0016042,lipid catabolic process; GO:0009556,microsporogenesis; GO:0048015,phosphatidylinositol-mediated signaling; GO:0010601,positive regulation of auxin bios…	PF00388.19:Phosphatidylinositol-specific phospholipase C, X domain	--	--	--
Ag10G00110	9.71	4.46	3.93	14.2	13.8	16.37	182	94	69	307	340	397	1.04326	0.00106013	0.00183923	up	Hic_asm_9	35950242	35954180	-	Ag10G00110	--	K01802 peptidylprolyl isomerase [EC:5.2.1.8] | (RefSeq) FKBP-like peptidyl-prolyl cis-trans isomerase family protein (A)	--	PREDICTED: peptidyl-prolyl cis-trans isomerase FKBP20-1 [Daucus carota subsp. sativus]	FK201_ARATH RecName: Full=Peptidyl-prolyl cis-trans isomerase FKBP20-1; Short=PPIase FKBP20-1; EC=5.2.1.8; AltName: Full=FK506-binding protein 20-1; Short=AtFKBP20-1; AltName: Full=Immunophilin FKBP20-1; AltName: Full=Rotamase;	At3g55520	GO:0005737,cytoplasm; GO:0005829,cytosol; GO:0003755,peptidyl-prolyl cis-trans isomerase activity; GO:0061077,chaperone-mediated protein folding; GO:0000413,protein peptidyl-prolyl isomerization; GO:0003674,molecular_function; GO:0003824,catalytic activity; GO:0016853,isomerase activity; GO:0016859,cis-trans isomerase activity; GO:0140096,catalytic activity, acting on a protein; GO:0006457,protei…	PF00254.28:FKBP-type peptidyl-prolyl cis-trans isomerase	--	--	--
Ag10G00111	3.54	3.77	3.17	13.42	15.95	14.99	56	67	47	245	332	307	1.82496	1.10763e-16	6.17465e-16	up	Hic_asm_9	36167104	36171780	-	Ag10G00111	--	--	--	PREDICTED: CRAL-TRIO domain-containing protein C3H8.02 [Daucus carota subsp. sativus]	PATL6_ARATH RecName: Full=Patellin-6;	At5g63060	GO:0005737,cytoplasm; GO:0005886,plasma membrane; GO:0008289,lipid binding; GO:0007049,cell cycle; GO:0051301,cell division; GO:0071365,cellular response to auxin stimulus; GO:1901703,protein localization involved in auxin polar transport; GO:0003674,molecular_function; GO:0005488,binding; GO:0008150,biological_process; GO:0009987,cellular process; GO:0009719,response to endogenous stimulus; GO:0…	PF00650.20:CRAL/TRIO domain	--	--	--
Ag10G00113	0.74	1.62	0.59	10.68	13.41	13.63	20	49	15	332	475	475	3.41872	1.13957e-29	1.20943e-28	up	Hic_asm_9	36542792	36546064	+	Ag10G00113	--	--	--	PREDICTED: uncharacterized protein LOC108215995 [Daucus carota subsp. sativus]	--	At5g50150	--	PF03080.15:Neprosin	--	--	--
Ag10G00115	0.23	0.14	1.49	4.43	4.6	3.77	3	2	18	66	78	63	2.46342	0.000540421	0.000972916	up	Hic_asm_9	36620175	36622981	-	Ag10G00115	--	--	--	PREDICTED: mediator-associated protein 1-like [Daucus carota subsp. sativus]	STK_SOLTU RecName: Full=STOREKEEPER protein {ECO:0000303|PubMed:12028578};	At2g01370	GO:0005634,nucleus; GO:0006355,regulation of transcription, DNA-templated; GO:0008152,metabolic process; GO:0006139,nucleobase-containing compound metabolic process; GO:0006351,transcription, DNA-templated; GO:0006725,cellular aromatic compound metabolic process; GO:0006807,nitrogen compound metabolic process; GO:0008150,biological_process; GO:0009058,biosynthetic process; GO:0009059,macromolecul…	PF04504.14:Protein of unknown function, DUF573	GeBP	TF	GeBP
Ag10G00117	3393.73	2713.64	4190.31	396.21	237.26	257.1	41579	37363	48094	5598	3822	4075	-3.80876	8.94084e-45	1.71839e-43	down	Hic_asm_9	36909232	36910069	-	Ag10G00117	--	--	--	PREDICTED: oleosin 18.2 kDa-like [Daucus carota subsp. sativus]	OLEH2_SESIN RecName: Full=Oleosin H2 {ECO:0000303|PubMed:12450125}; AltName: Full=Oleosin 15.5 kDa {ECO:0000303|PubMed:12450125, ECO:0000303|PubMed:9399587};	At3g27660	GO:0016021,integral component of membrane; GO:0012511,monolayer-surrounded lipid storage body; GO:0034389,lipid droplet organization; GO:0019915,lipid storage; GO:0010431,seed maturation; GO:0006996,organelle organization; GO:0008150,biological_process; GO:0009987,cellular process; GO:0016043,cellular component organization; GO:0071840,cellular component organization or biogenesis; GO:0010876,lip…	PF01277.17:Oleosin	--	--	--
Ag10G00118	0.63	0.64	0.32	4.63	6.4	5.88	44	50	21	372	586	530	3.15428	2.1616e-35	2.91863e-34	up	Hic_asm_9	37025176	37072865	+	Ag10G00118	--	K05674 ATP-binding cassette, subfamily C (CFTR/MRP), member 10 | (RefSeq) ABCC13; multidrug resistance-associated protein 11 (A)	ko02010: ABC transporters	PREDICTED: ABC transporter C family member 13 isoform X1 [Daucus carota subsp. sativus]	AB13C_ARATH RecName: Full=ABC transporter C family member 13; Short=ABC transporter ABCC.13; Short=AtABCC13; EC=7.6.2.2; AltName: Full=ATP-energized glutathione S-conjugate pump 11; AltName: Full=Glutathione S-conjugate-transporting ATPase 11; AltName: Full=Multidrug resistance-associated protein 11;	At2g07680	GO:0016021,integral component of membrane; GO:0016020,membrane; GO:0008559,xenobiotic transmembrane transporting ATPase activity; GO:0005524,ATP binding; GO:0042626,ATPase activity, coupled to transmembrane movement of substances; GO:0055085,transmembrane transport; GO:0003674,molecular_function; GO:0042623,ATPase activity, coupled; GO:0003824,catalytic activity; GO:0017111,nucleoside-triphosphat…	PF00664.23:ABC transporter transmembrane region	--	--	--
Ag10G00124	107.34	128.2	149.46	30.54	21.05	25.39	1268	1702	1654	416	327	388	-2.5946	5.64261e-29	5.82762e-28	down	Hic_asm_9	38770473	38771466	+	Ag10G00124	--	--	--	PREDICTED: uncharacterized protein LOC108219614 [Daucus carota subsp. sativus]	--	At3g26510	--	PF00564.24:PB1 domain	--	--	--
Ag10G00125	1.9	3.57	1.38	4.86	5.61	7.04	56	118	38	165	217	268	1.11686	0.000420332	0.00076779	up	Hic_asm_9	39285385	39288787	+	Ag10G00125	--	K03327 multidrug resistance protein, MATE family | (RefSeq) MATE efflux family protein (A)	--	PREDICTED: protein DETOXIFICATION 16-like [Daucus carota subsp. sativus]	DTX16_ARATH RecName: Full=Protein DETOXIFICATION 16 {ECO:0000303|PubMed:11739388}; Short=AtDTX16 {ECO:0000303|PubMed:11739388}; AltName: Full=Multidrug and toxic compound extrusion protein 16 {ECO:0000305}; Short=MATE protein 16 {ECO:0000305};	At5g52450	GO:0016021,integral component of membrane; GO:0016020,membrane; GO:0009536,plastid; GO:0005774,vacuolar membrane; GO:0015297,antiporter activity; GO:0022857,transmembrane transporter activity; GO:0042910,xenobiotic transmembrane transporter activity; GO:0009624,response to nematode; GO:0003674,molecular_function; GO:0005215,transporter activity; GO:0015291,secondary active transmembrane transport…	PF01554.18:MatE	--	--	--
Ag10G00126	191.25	217.95	185.6	58.43	59.26	53.26	7681	9837	6983	2706	3129	2767	-2.05658	2.10174e-59	6.77654e-58	down	Hic_asm_9	39737976	39741738	+	Ag10G00126	--	K17987 next to BRCA1 gene 1 protein | (RefSeq) NBR1; ubiquitin-associated (UBA)/TS-N domain-containing protein / octicosapeptide/Phox/Bemp1 (PB1) domain-containing protein (A)	--	PREDICTED: protein NBR1 homolog [Daucus carota subsp. sativus]	JOKA2_SOLTU RecName: Full=Protein JOKA2 {ECO:0000303|PubMed:26765567}; AltName: Full=Protein NBR1 homolog {ECO:0000305};	At4g24690_2	GO:0005776,autophagosome; GO:0031410,cytoplasmic vesicle; GO:0008270,zinc ion binding; GO:0006914,autophagy; GO:0050832,defense response to fungus; GO:0015031,protein transport; GO:0003674,molecular_function; GO:0005488,binding; GO:0046872,metal ion binding; GO:0043167,ion binding; GO:0043169,cation binding; GO:0046914,transition metal ion binding; GO:0008152,metabolic process; GO:0008150,biologi…	PF16158.5:Ig-like domain from next to BRCA1 gene	--	--	--
Ag10G00127	0.38	0.58	0.44	2.13	1.39	1.58	11	19	12	71	53	59	1.60473	0.000327444	0.000606356	up	Hic_asm_9	39818363	39820342	-	Ag10G00127	--	--	--	PREDICTED: pentatricopeptide repeat-containing protein At3g48250, chloroplastic [Daucus carota subsp. sativus]	PP269_ARATH RecName: Full=Pentatricopeptide repeat-containing protein At3g48250, chloroplastic; Flags: Precursor;	At3g48250	GO:0009507,chloroplast; GO:0005739,mitochondrion; GO:0008380,RNA splicing; GO:0008152,metabolic process; GO:0006139,nucleobase-containing compound metabolic process; GO:0006396,RNA processing; GO:0006725,cellular aromatic compound metabolic process; GO:0006807,nitrogen compound metabolic process; GO:0008150,biological_process; GO:0009987,cellular process; GO:0010467,gene expression; GO:0016070,RN…	PF13041.6:PPR repeat family	--	--	--
Ag10G00132	5.98	5.64	6.88	0.91	0.44	0.41	114	121	123	20	11	10	-3.68202	3.65837e-20	2.46777e-19	down	Hic_asm_9	41163568	41165280	+	Ag10G00132	--	K10643 CCR4-NOT transcription complex subunit 4 [EC:2.3.2.27] | (RefSeq) RNA binding (RRM/RBD/RNP motifs) family protein (A)	ko03018: RNA degradation	PREDICTED: uncharacterized protein LOC108192337 isoform X2 [Daucus carota subsp. sativus]	--	At3g48070	GO:0030014,CCR4-NOT complex; GO:0004842,ubiquitin-protein transferase activity; GO:0003674,molecular_function; GO:0003824,catalytic activity; GO:0016740,transferase activity; GO:0019787,ubiquitin-like protein transferase activity; GO:0140096,catalytic activity, acting on a protein; GO:0005622,intracellular; GO:0005575,cellular_component; GO:0005623,cell; GO:0032991,protein-containing complex; GO:…	PF14570.6:RING/Ubox like zinc-binding domain	--	--	--
Ag10G00133	0.26	0.21	0.43	1.79	2.41	2.25	9	8	14	71	109	100	2.57304	6.43702e-09	1.99066e-08	up	Hic_asm_9	41168291	41170718	-	Ag10G00133	--	--	--	PREDICTED: formin-like protein 8 [Daucus carota subsp. sativus]	FH8_ARATH RecName: Full=Formin-like protein 8; Short=AtFH8; Short=AtFORMIN-1; Flags: Precursor;	At1g70140	GO:0016021,integral component of membrane; GO:0005886,plasma membrane; GO:0009506,plasmodesma; GO:0003779,actin binding; GO:0051015,actin filament binding; GO:0005522,profilin binding; GO:0045010,actin nucleation; GO:0009932,cell tip growth; GO:0005515,protein binding; GO:0003674,molecular_function; GO:0005488,binding; GO:0008092,cytoskeletal protein binding; GO:0044877,protein-containing complex…	PF02181.23:Formin Homology 2 Domain	--	--	--
Ag10G00138	13.68	13.58	15.31	1.45	2.85	3.74	164	183	172	20	45	58	-2.6788	3.64331e-16	1.95825e-15	down	Hic_asm_9	42674734	42675553	-	Ag10G00138	--	--	--	hypothetical protein Ccrd_023065 [Cynara cardunculus var. scolymus]	--	At1g19020	--	--	--	--	--
Ag10G00142	0.06	0	0.12	1.88	1.86	1.81	1	0	2	39	44	42	4.80398	7.53166e-07	1.89745e-06	up	Hic_asm_9	43924454	43925683	+	Ag10G00142	--	--	--	hypothetical protein DCAR_031284 [Daucus carota subsp. sativus]	JGB_ARATH RecName: Full=Protein JINGUBANG {ECO:0000303|PubMed:27468890};	At5g50120	GO:0005737,cytoplasm; GO:0005634,nucleus; GO:0009846,pollen germination; GO:0000003,reproduction; GO:0008150,biological_process; GO:0009856,pollination; GO:0022414,reproductive process; GO:0032501,multicellular organismal process; GO:0044706,multi-multicellular organism process; GO:0051704,multi-organism process; GO:0005622,intracellular; GO:0005575,cellular_component; GO:0005623,cell; GO:0044424…	PF00400.32:WD domain, G-beta repeat	--	--	--
Ag10G00144	1.32	1.49	1.23	4.44	5.06	4.41	38	48	33	147	191	164	1.52804	7.55218e-09	2.32123e-08	up	Hic_asm_9	44184990	44186953	+	Ag10G00144	--	--	--	PREDICTED: U-box domain-containing protein 38-like [Daucus carota subsp. sativus]	PUB38_ARATH RecName: Full=U-box domain-containing protein 38; EC=2.3.2.27; AltName: Full=Plant U-box protein 38; AltName: Full=RING-type E3 ubiquitin transferase PUB38 {ECO:0000305};	At5g65200	GO:0005737,cytoplasm; GO:0005634,nucleus; GO:0070696,transmembrane receptor protein serine/threonine kinase binding; GO:0004842,ubiquitin-protein transferase activity; GO:0016567,protein ubiquitination; GO:0005515,protein binding; GO:0003674,molecular_function; GO:0005102,signaling receptor binding; GO:0005488,binding; GO:0033612,receptor serine/threonine kinase binding; GO:0003824,catalytic acti…	PF00514.23:Armadillo/beta-catenin-like repeat	--	--	--
Ag10G00145	20.54	21.82	10.91	9.51	8.18	11.64	191	228	95	102	100	140	-1.09738	7.53567e-05	0.00015115	down	Hic_asm_9	44718321	44720690	+	Ag10G00145	--	K04424 sterile alpha motif and leucine zipper containing kinase AZK [EC:2.7.11.25] | (RefSeq) Protein kinase superfamily protein (A)	--	hypothetical protein AMTR_s00091p00075810 [Amborella trichopoda]	SIS8_ARATH RecName: Full=Probable serine/threonine-protein kinase SIS8 {ECO:0000305}; EC=2.7.11.1 {ECO:0000305}; AltName: Full=MAPKK kinase SIS8 {ECO:0000305}; AltName: Full=Protein SUGAR INSENSITIVE 8 {ECO:0000303|PubMed:24320620};	At1g73660	GO:0005739,mitochondrion; GO:0005634,nucleus; GO:0005524,ATP binding; GO:0004672,protein kinase activity; GO:0106310,NA; GO:0004712,protein serine/threonine/tyrosine kinase activity; GO:0106311,NA; GO:0009651,response to salt stress; GO:0010182,sugar mediated signaling pathway; GO:0000166,nucleotide binding; GO:0003674,molecular_function; GO:0005488,binding; GO:0008144,drug binding; GO:0017076,pu…	PF00069.25:Protein kinase domain	--	--	--
Ag10G00150	2.09	3.51	1.17	0.33	0.14	0.22	44	83	23	8	4	6	-3.51619	1.98567e-09	6.43773e-09	down	Hic_asm_9	46860175	46861614	+	Ag10G00150	--	--	--	PREDICTED: agamous-like MADS-box protein AGL81 [Daucus carota subsp. sativus]	AGL82_ARATH RecName: Full=Agamous-like MADS-box protein AGL82 {ECO:0000305};	At5g58890	GO:0005634,nucleus; GO:0003700,DNA-binding transcription factor activity; GO:0000981,DNA-binding transcription factor activity, RNA polymerase II-specific; GO:0046983,protein dimerization activity; GO:0000978,RNA polymerase II proximal promoter sequence-specific DNA binding; GO:0045944,positive regulation of transcription by RNA polymerase II; GO:0006357,regulation of transcription by RNA polymer…	PF00319.18:SRF-type transcription factor (DNA-binding and dimerisation domain)	MADS-M-type	TF	MADS->MADS-M-type
Ag10G00154	0.19	0.16	0.13	2.04	2.21	3.01	3	3	2	38	47	63	3.65429	9.14467e-08	2.52659e-07	up	Hic_asm_9	48516616	48521553	+	Ag10G00154	--	K13412 calcium-dependent protein kinase [EC:2.7.11.1] | (RefSeq) CDPK1; calcium-dependent protein kinase 1 (A)	ko04626: Plant-pathogen interaction	PREDICTED: calcium-dependent protein kinase 30-like [Daucus carota subsp. sativus]	CDPKA_ARATH RecName: Full=Calcium-dependent protein kinase 10; EC=2.7.11.1; AltName: Full=Calcium-dependent protein kinase isoform CDPK1; Short=AtCDPK1;	At1g18890	GO:0005737,cytoplasm; GO:0005634,nucleus; GO:0005886,plasma membrane; GO:0005524,ATP binding; GO:0005509,calcium ion binding; GO:0009931,calcium-dependent protein serine/threonine kinase activity; GO:0005516,calmodulin binding; GO:0004683,calmodulin-dependent protein kinase activity; GO:0004672,protein kinase activity; GO:0106310,NA; GO:0004674,protein serine/threonine kinase activity; GO:0106311…	PF00069.25:Protein kinase domain	--	--	--
Ag10G00158	33.83	51.7	17.66	15.94	11.19	7.96	92	158	45	50	40	28	-1.77323	1.95566e-05	4.19673e-05	down	Hic_asm_9	50102784	50103284	-	Ag10G00158	--	--	--	--	--	--	--	--	--	--	--
Ag10G00159	25.84	30.17	15.13	12.46	12.21	12.63	800	1050	439	445	497	506	-1.16473	1.20406e-08	3.63047e-08	down	Hic_asm_9	50103285	50117572	-	Ag10G00159	--	--	--	PREDICTED: protein MICRORCHIDIA 6-like isoform X1 [Daucus carota subsp. sativus]	MORC6_ARATH RecName: Full=Protein MICRORCHIDIA 6 {ECO:0000303|PubMed:22555433}; Short=AtMORC6 {ECO:0000303|PubMed:22555433}; EC=3.6.-.- {ECO:0000269|PubMed:22560611}; AltName: Full=Protein CRT1-homolog 6 {ECO:0000303|PubMed:19704828}; Short=CRT1-h6 {ECO:0000303|PubMed:19704828}; AltName: Full=Protein DEFECTIVE IN MERISTEM SILENCING 11 {ECO:0000303|PubMed:22560611};	At5g50780	GO:0009941,chloroplast envelope; GO:0005634,nucleus; GO:0009506,plasmodesma; GO:0005524,ATP binding; GO:0016887,ATPase activity; GO:0003677,DNA binding; GO:0004519,endonuclease activity; GO:0042803,protein homodimerization activity; GO:0003723,RNA binding; GO:0006325,chromatin organization; GO:0006952,defense response; GO:0006281,DNA repair; GO:0080188,RNA-directed DNA methylation; GO:1902290,pos…	PF17942.1:Morc6 ribosomal protein S5 domain 2-like	--	--	--
Ag10G00160	0.02	0.47	0.44	7.6	9.82	8.01	1	31	24	511	753	604	4.49277	7.88207e-06	1.76987e-05	up	Hic_asm_9	51036385	51044435	+	Ag10G00160	--	--	--	PREDICTED: uncharacterized protein LOC108218960 isoform X1 [Daucus carota subsp. sativus]	--	At3g48200	GO:0016021,integral component of membrane; GO:0005575,cellular_component; GO:0016020,membrane; GO:0031224,intrinsic component of membrane; GO:0044425,membrane part	--	--	--	--
Ag10G00165	3.36	4.63	2.37	7.37	8.6	8.81	162	251	107	410	546	550	1.01641	1.53665e-06	3.75292e-06	up	Hic_asm_9	52827266	52844006	+	Ag10G00165	--	K24265 bifunctional damage-control phosphatase, subfamily II, fusion protein | (RefSeq) PANK2; pantothenate kinase 2 (A)	--	PREDICTED: pantothenate kinase 2 [Daucus carota subsp. sativus]	PANK2_ARATH RecName: Full=Pantothenate kinase 2 {ECO:0000303|PubMed:16897480}; Short=AtPANK2 {ECO:0000303|PubMed:16897480}; AltName: Full=Pantothenic acid kinase 2 {ECO:0000303|PubMed:16897480}; Includes: RecName: Full=Pantothenate kinase {ECO:0000303|PubMed:16897480}; EC=2.7.1.33 {ECO:0000269|PubMed:16897480}; Includes: RecName: Full=4'-phosphopantetheine phosphatase {ECO:0000303|PubMed:27322068…	At4g32180_1	GO:0005829,cytosol; GO:0005634,nucleus; GO:0005524,ATP binding; GO:0016787,hydrolase activity; GO:0046872,metal ion binding; GO:0004594,pantothenate kinase activity; GO:0015937,coenzyme A biosynthetic process; GO:0000166,nucleotide binding; GO:0003674,molecular_function; GO:0005488,binding; GO:0008144,drug binding; GO:0017076,purine nucleotide binding; GO:0030554,adenyl nucleotide binding; GO:003…	PF03630.14:Fumble	--	--	--
Ag10G00170	431.88	542.07	534.21	32.33	17.48	19.84	7217	10180	8363	623	384	429	-4.6934	1.20291e-76	6.50392e-75	down	Hic_asm_9	54234507	54236873	+	Ag10G00170	--	--	--	PREDICTED: probable inactive poly [ADP-ribose]	SRO2_ARATH RecName: Full=Probable inactive poly [ADP-ribose] polymerase SRO2; AltName: Full=Protein SIMILAR TO RCD ONE 2;	At1g23550	GO:0005634,nucleus; GO:0003950,NAD+ ADP-ribosyltransferase activity; GO:0007275,multicellular organism development; GO:0003674,molecular_function; GO:0003824,catalytic activity; GO:0016740,transferase activity; GO:0016757,transferase activity, transferring glycosyl groups; GO:0016763,transferase activity, transferring pentosyl groups; GO:0008150,biological_process; GO:0032501,multicellular organi…	PF12174.8:RCD1-SRO-TAF4 (RST) plant domain	--	--	--
Ag10G00172	26.2	28.61	24.39	12.74	11.57	13.67	665	816	580	373	386	449	-1.31792	4.40758e-18	2.6648e-17	down	Hic_asm_9	55431936	55437000	+	Ag10G00172	--	K16284 E3 ubiquitin-protein ligase SIS3 [EC:2.3.2.27] | (RefSeq) SIS3; SUGAR-INSENSITIVE 3 (A)	--	PREDICTED: E3 ubiquitin-protein ligase SIS3 [Daucus carota subsp. sativus]	SIS3_ARATH RecName: Full=E3 ubiquitin-protein ligase SIS3; EC=2.3.2.27; AltName: Full=Protein SUGAR INSENSITIVE 3; AltName: Full=RING-type E3 ubiquitin transferase SIS3 {ECO:0000305}; Flags: Precursor;	At3g47990	GO:0016021,integral component of membrane; GO:0046872,metal ion binding; GO:0004842,ubiquitin-protein transferase activity; GO:0016567,protein ubiquitination; GO:0010182,sugar mediated signaling pathway; GO:0003674,molecular_function; GO:0005488,binding; GO:0043167,ion binding; GO:0043169,cation binding; GO:0003824,catalytic activity; GO:0016740,transferase activity; GO:0019787,ubiquitin-like pro…	PF13639.6:Ring finger domain	--	--	--
Ag10G00175	12.12	10.9	10.36	32.85	25.08	31.38	286	289	229	894	778	958	1.16319	7.80194e-10	2.63611e-09	up	Hic_asm_9	56178548	56182430	+	Ag10G00175	--	K14510 serine/threonine-protein kinase CTR1 [EC:2.7.11.1] | (RefSeq) CTR1; Protein kinase superfamily protein (A)	ko04016: MAPK signaling pathway - plant; ko04075: Plant hormone signal transduction	PREDICTED: serine/threonine-protein kinase HT1 [Daucus carota subsp. sativus]	STY13_ARATH RecName: Full=Serine/threonine-protein kinase STY13 {ECO:0000305}; EC=2.7.11.1 {ECO:0000269|PubMed:16429265}; AltName: Full=AtSTYPK {ECO:0000303|PubMed:17291444}; AltName: Full=Serine/threonine/tyrosine-protein kinase 13 {ECO:0000303|PubMed:16429265};	At5g50000	GO:0005737,cytoplasm; GO:0005886,plasma membrane; GO:0005524,ATP binding; GO:0004672,protein kinase activity; GO:0106310,NA; GO:0004674,protein serine/threonine kinase activity; GO:0004712,protein serine/threonine/tyrosine kinase activity; GO:0106311,NA; GO:0004713,protein tyrosine kinase activity; GO:0006468,protein phosphorylation; GO:0045995,regulation of embryonic development; GO:0010344,seed…	PF07714.17:Protein tyrosine kinase	--	--	--
Ag10G00176	3.95	6	2.53	11.68	15.72	13.87	165	282	99	563	864	750	1.48988	1.18635e-09	3.93229e-09	up	Hic_asm_9	57720143	57744636	+	Ag10G00176	--	--	--	PREDICTED: DDT domain-containing protein DDR4-like [Daucus carota subsp. sativus]	DDR4_ARATH RecName: Full=DDT domain-containing protein DDR4 {ECO:0000305}; AltName: Full=DDT-related protein 4 {ECO:0000303|PubMed:23691993};	At1g18950	GO:0005634,nucleus; GO:0005622,intracellular; GO:0005575,cellular_component; GO:0005623,cell; GO:0043231,intracellular membrane-bounded organelle; GO:0043226,organelle; GO:0043227,membrane-bounded organelle; GO:0043229,intracellular organelle; GO:0044424,intracellular part; GO:0044464,cell part	PF02791.17:DDT domain	DDT	TR	DDT
Ag10G00177	4.83	7.03	3.38	18.53	24.67	23.91	96	157	63	425	645	615	1.89338	3.80108e-16	2.03993e-15	up	Hic_asm_9	58820175	58838750	+	Ag10G00177	--	K17426 large subunit ribosomal protein L45 | (RefSeq) Mitochondrial inner membrane translocase complex, subunit Tim44-related protein (A)	--	PREDICTED: uncharacterized protein LOC108216037 isoform X1 [Daucus carota subsp. sativus]	--	At5g27390	--	PF04280.15:Tim44-like domain	--	--	--
Ag10G00179	49.64	57.01	45.27	26.03	26.6	27.06	1503	1940	1284	909	1059	1060	-1.18605	9.88281e-23	7.6383e-22	down	Hic_asm_9	58840726	58849444	-	Ag10G00179	--	K09597 signal peptide peptidase-like 2B [EC:3.4.23.-] | (RefSeq) SPPL4; SIGNAL PEPTIDE PEPTIDASE-LIKE 4 (A)	--	PREDICTED: signal peptide peptidase-like 4 isoform X1 [Daucus carota subsp. sativus]	SIPL4_ARATH RecName: Full=Signal peptide peptidase-like 4; Short=AtSPPL4; EC=3.4.23.-; Flags: Precursor;	At1g63690	GO:0010008,endosome membrane; GO:0030660,Golgi-associated vesicle membrane; GO:0071458,integral component of cytoplasmic side of endoplasmic reticulum membrane; GO:0071556,integral component of lumenal side of endoplasmic reticulum membrane; GO:0005765,lysosomal membrane; GO:0042500,aspartic endopeptidase activity, intramembrane cleaving; GO:0033619,membrane protein proteolysis; GO:0003674,molecu…	PF04258.13:Signal peptide peptidase	--	--	--
Ag10G00184	3.05	2.98	1.17	6.48	8.17	8.98	178	196	64	437	628	679	1.48198	1.64199e-07	4.43751e-07	up	Hic_asm_9	60479340	60489346	-	Ag10G00184	--	K08775 breast cancer 2 susceptibility protein | (RefSeq) BRCA2B; BRCA2-like B (A)	ko03440: Homologous recombination	PREDICTED: protein BREAST CANCER SUSCEPTIBILITY 2 homolog B-like isoform X1 [Daucus carota subsp. sativus]	BRC2B_ARATH RecName: Full=Protein BREAST CANCER SUSCEPTIBILITY 2 homolog B {ECO:0000303|PubMed:16415210}; Short=AtBRCA2B {ECO:0000303|PubMed:16415210};	At5g01630	GO:0005739,mitochondrion; GO:0003677,DNA binding; GO:0000724,double-strand break repair via homologous recombination; GO:0051321,meiotic cell cycle; GO:0006355,regulation of transcription, DNA-templated; GO:0003674,molecular_function; GO:0003676,nucleic acid binding; GO:0005488,binding; GO:0097159,organic cyclic compound binding; GO:1901363,heterocyclic compound binding; GO:0000725,recombinationa…	PF09103.10:BRCA2, oligonucleotide/oligosaccharide-binding, domain 1	--	--	--
Ag10G00185	6.19	6.67	4.39	17.74	19.46	17.47	205	248	136	677	847	748	1.41499	4.07619e-17	2.32556e-16	up	Hic_asm_9	60678150	60685376	+	Ag10G00185	--	K14500 BR-signaling kinase [EC:2.7.11.1] | (RefSeq) BSK7; kinase with tetratricopeptide repeat domain-containing protein (A)	ko04075: Plant hormone signal transduction	PREDICTED: probable serine/threonine-protein kinase At5g41260 [Daucus carota subsp. sativus]	BSK7_ARATH RecName: Full=Serine/threonine-protein kinase BSK7 {ECO:0000305}; EC=2.7.11.1 {ECO:0000305}; AltName: Full=Brassinosteroid-signaling kinase 7 {ECO:0000303|PubMed:23496207};	At5g41260	GO:0005634,nucleus; GO:0005886,plasma membrane; GO:0009506,plasmodesma; GO:0005524,ATP binding; GO:0106310,NA; GO:0106311,NA; GO:0009742,brassinosteroid mediated signaling pathway; GO:0000166,nucleotide binding; GO:0003674,molecular_function; GO:0005488,binding; GO:0008144,drug binding; GO:0017076,purine nucleotide binding; GO:0030554,adenyl nucleotide binding; GO:0032553,ribonucleotide binding; …	PF07714.17:Protein tyrosine kinase	--	--	--
Ag10G00192	4.91	6.92	4.07	0.14	0.18	0.24	125	198	97	4	6	8	-5.06867	2.18393e-30	2.39745e-29	down	Hic_asm_9	61058777	61070090	-	Ag10G00192	--	K01068 acyl-coenzyme A thioesterase 1/2/4 [EC:3.1.2.2] | (RefSeq) acyl-CoA thioesterase II (A)	ko00062: Fatty acid elongation; ko01040: Biosynthesis of unsaturated fatty acids; ko01100: Metabolic pathways; ko01110: Biosynthesis of secondary metabolites	PREDICTED: acyl-coenzyme A thioesterase 8-like [Daucus carota subsp. sativus]	--	At4g00520	GO:0047617,acyl-CoA hydrolase activity; GO:0006637,acyl-CoA metabolic process; GO:0003674,molecular_function; GO:0003824,catalytic activity; GO:0016289,CoA hydrolase activity; GO:0016787,hydrolase activity; GO:0016788,hydrolase activity, acting on ester bonds; GO:0016790,thiolester hydrolase activity; GO:0006790,sulfur compound metabolic process; GO:0008152,metabolic process; GO:0006139,nucleobas…	PF13622.6:Thioesterase-like superfamily	--	--	--
Ag10G00195	5.68	6.18	8.01	22.34	26.21	24.88	162	198	214	735	983	918	1.60758	1.44296e-13	6.4754e-13	up	Hic_asm_9	62329268	62331218	-	Ag10G00195	--	K00924 kinase [EC:2.7.1.-] | (RefSeq) CLV1; Leucine-rich receptor-like protein kinase family protein (A)	--	PREDICTED: leucine-rich repeat receptor-like protein kinase PXL1 [Daucus carota subsp. sativus]	DR100_ARATH RecName: Full=DNA damage-repair/toleration protein DRT100; Flags: Precursor;	At1g33610	GO:0009507,chloroplast; GO:0000166,nucleotide binding; GO:0006281,DNA repair; GO:0003674,molecular_function; GO:0005488,binding; GO:0036094,small molecule binding; GO:0097159,organic cyclic compound binding; GO:1901265,nucleoside phosphate binding; GO:1901363,heterocyclic compound binding; GO:0008152,metabolic process; GO:0006139,nucleobase-containing compound metabolic process; GO:0006259,DNA me…	PF13855.6:Leucine rich repeat	--	--	--
Ag10G00197	0.19	0.08	0.05	0.94	1.72	1.42	4	2	1	23	48	39	3.40643	1.06915e-05	2.36594e-05	up	Hic_asm_9	62580285	62583016	+	Ag10G00197	--	--	--	PREDICTED: rop guanine nucleotide exchange factor 3-like [Daucus carota subsp. sativus]	ROGF3_ARATH RecName: Full=Rop guanine nucleotide exchange factor 3; Short=AtRopGEF3; AltName: Full=Rho of plants guanine nucleotide exchange factor 3;	At4g00460	GO:0005085,guanyl-nucleotide exchange factor activity; GO:0005515,protein binding; GO:0003674,molecular_function; GO:0005488,binding; GO:0098772,molecular function regulator; GO:0019899,enzyme binding; GO:0051020,GTPase binding	PF03759.13:PRONE (Plant-specific Rop nucleotide exchanger)	--	--	--
Ag10G00199	0.78	1.03	0.33	2.31	3.93	2.34	43	64	17	147	285	167	1.76621	1.78326e-06	4.32644e-06	up	Hic_asm_9	63276061	63282299	+	Ag10G00199	--	--	--	PREDICTED: uncharacterized protein LOC108218690 [Daucus carota subsp. sativus]	TRM32_ARATH RecName: Full=Protein TRM32; AltName: Full=TON1-RECRUITING MOTIF protein 32;	At2g45900	--	PF14309.6:Domain of unknown function (DUF4378)	--	--	--
Ag10G00200	10.09	9.31	8.2	4.41	3.45	5.08	109	113	83	55	49	71	-1.34986	1.86897e-06	4.51966e-06	down	Hic_asm_9	63282661	63284826	-	Ag10G00200	--	--	--	hypothetical protein DCAR_019105 [Daucus carota subsp. sativus]	--	--	--	PF11595.8:Protein of unknown function (DUF3245)	--	--	--
Ag10G00201	8.24	5.2	6.34	1.9	1.9	2.98	79	56	57	21	24	37	-1.8105	3.31459e-06	7.8016e-06	down	Hic_asm_9	63552577	63553232	-	Ag10G00201	--	--	--	hypothetical protein DCAR_015999 [Daucus carota subsp. sativus]	--	At5g62150	--	PF01476.20:LysM domain	--	--	--
Ag10G00202	38.52	29.7	34.96	12.61	12.56	14	1234	1069	1049	466	529	580	-1.66854	1.14694e-19	7.54033e-19	down	Hic_asm_9	63554144	63557244	-	Ag10G00202	--	--	--	PREDICTED: zinc finger CCCH domain-containing protein 48-like [Daucus carota subsp. sativus]	C3H48_ARATH RecName: Full=Zinc finger CCCH domain-containing protein 48; Short=AtC3H48; AltName: Full=Zinc finger CCCH domain and WD40 repeat-containing protein 1;	At5g51980	GO:0032040,small-subunit processome; GO:0003677,DNA binding; GO:0046872,metal ion binding; GO:0030515,snoRNA binding; GO:0003674,molecular_function; GO:0003676,nucleic acid binding; GO:0005488,binding; GO:0097159,organic cyclic compound binding; GO:1901363,heterocyclic compound binding; GO:0043167,ion binding; GO:0043169,cation binding; GO:0003723,RNA binding; GO:0005575,cellular_component; GO:19…	PF00400.32:WD domain, G-beta repeat	C3H	TF	C3H
Ag10G00205	8.64	5.84	5.9	2.7	3.15	4.54	25	19	16	9	12	17	-1.2309	0.027431	0.0389602	down	Hic_asm_9	64004878	64005075	+	Ag10G00205	--	--	--	--	--	--	--	--	--	--	--
Ag10G00206	0.51	0.53	0.46	3.36	3.86	3.46	18	21	15	136	178	157	2.57362	6.87898e-16	3.64562e-15	up	Hic_asm_9	64134712	64137111	-	Ag10G00206	--	--	--	PREDICTED: armadillo repeat-containing protein 4-like [Daucus carota subsp. sativus]	--	At2g45720	--	PF00514.23:Armadillo/beta-catenin-like repeat	--	--	--
Ag10G00211	2.86	3.27	1.74	48.66	59.76	54.91	91	117	52	1787	2502	2262	4.1235	3.51035e-108	5.17115e-106	up	Hic_asm_9	64282160	64287374	-	Ag10G00211	--	K17046 protein DEK | (RefSeq) DEK domain-containing chromatin associated protein (A)	--	PREDICTED: protein DEK-like isoform X3 [Daucus carota subsp. sativus]	--	At5g63550	GO:0003677,DNA binding; GO:0006325,chromatin organization; GO:0003674,molecular_function; GO:0003676,nucleic acid binding; GO:0005488,binding; GO:0097159,organic cyclic compound binding; GO:1901363,heterocyclic compound binding; GO:0051276,chromosome organization; GO:0006996,organelle organization; GO:0008150,biological_process; GO:0009987,cellular process; GO:0016043,cellular component organizat…	--	--	--	--
Ag10G00213	1.36	1.47	1.84	0.06	0.11	0.11	19	23	24	1	2	2	-4.31187	5.66955e-07	1.4473e-06	down	Hic_asm_9	64511243	64512984	-	Ag10G00213	--	K17279 receptor expression-enhancing protein 5/6 | (RefSeq) HVA22E; HVA22 homologue E (A)	--	PREDICTED: HVA22-like protein e [Daucus carota subsp. sativus]	HA22E_ARATH RecName: Full=HVA22-like protein e; Short=AtHVA22e;	At4g24960	GO:0016021,integral component of membrane; GO:0042538,hyperosmotic salinity response; GO:0009737,response to abscisic acid; GO:0009409,response to cold; GO:0009414,response to water deprivation; GO:0006950,response to stress; GO:0006970,response to osmotic stress; GO:0006972,hyperosmotic response; GO:0008150,biological_process; GO:0009628,response to abiotic stimulus; GO:0009651,response to salt …	PF03134.19:TB2/DP1, HVA22 family	--	--	--
Ag10G00214	1.85	2.85	1.56	0	0	0	33	57	26	0	0	0	-8.22432	1.25401e-10	4.52147e-10	down	Hic_asm_9	64514432	64517453	+	Ag10G00214	--	K10781 fatty acyl-ACP thioesterase B [EC:3.1.2.14 3.1.2.21] | (RefSeq) FATB; fatty acyl-ACP thioesterases B (A)	ko00061: Fatty acid biosynthesis; ko01100: Metabolic pathways; ko01212: Fatty acid metabolism	PREDICTED: palmitoyl-acyl carrier protein thioesterase, chloroplastic-like [Daucus carota subsp. sativus]	FATB_ARATH RecName: Full=Palmitoyl-acyl carrier protein thioesterase, chloroplastic; EC=3.1.2.-; AltName: Full=16:0-acyl-carrier protein thioesterase; Short=16:0-ACP thioesterase; AltName: Full=Acyl-[acyl-carrier-protein] hydrolase; AltName: Full=Acyl-acyl carrier protein thioesterase B1 {ECO:0000303|PubMed:10859193}; Short=AtFATB1 {ECO:0000303|PubMed:10859193}; Flags: Precursor;	At1g08510	GO:0009507,chloroplast; GO:0009536,plastid; GO:0000036,acyl carrier activity; GO:0016297,acyl-[acyl-carrier-protein] hydrolase activity; GO:0016296,palmitoyl-[acyl-carrier-protein] hydrolase activity; GO:0006633,fatty acid biosynthetic process; GO:0003674,molecular_function; GO:0005488,binding; GO:0044620,ACP phosphopantetheine attachment site binding; GO:0048037,cofactor binding; GO:0051192,pros…	PF01643.17:Acyl-ACP thioesterase	--	--	--
Ag10G00221	15.86	14.12	19.03	11.03	7.35	7.16	202	202	227	162	123	118	-1.21237	2.83623e-05	5.97074e-05	down	Hic_asm_9	64669441	64672742	-	Ag10G00221	--	--	--	PREDICTED: mediator of RNA polymerase II transcription subunit 30 [Daucus carota subsp. sativus]	MED30_ARATH RecName: Full=Mediator of RNA polymerase II transcription subunit 30;	At5g63480	GO:0016592,mediator complex; GO:0005622,intracellular; GO:0005575,cellular_component; GO:0005623,cell; GO:0005634,nucleus; GO:0005654,nucleoplasm; GO:0043231,intracellular membrane-bounded organelle; GO:0031974,membrane-enclosed lumen; GO:0031981,nuclear lumen; GO:0032991,protein-containing complex; GO:0043226,organelle; GO:0043227,membrane-bounded organelle; GO:0043229,intracellular organelle; G…	PF11315.8:Mediator complex subunit 30	--	--	--
Ag10G00223	0.17	0	0	3.15	5.79	3.66	2	0	0	43	90	56	5.9919	1.0876e-07	2.98782e-07	up	Hic_asm_9	64711172	64711980	-	Ag10G00223	--	--	--	PREDICTED: protein SHOOT GRAVITROPISM 5-like [Daucus carota subsp. sativus]	--	At3g48550	GO:0009630,gravitropism; GO:0008150,biological_process; GO:0009605,response to external stimulus; GO:0009606,tropism; GO:0009628,response to abiotic stimulus; GO:0009629,response to gravity; GO:0050896,response to stimulus	PF05276.14:SH3 domain-binding protein 5 (SH3BP5)	--	--	--
Ag10G00224	2.56	2.06	1.96	22.03	24.37	20.01	32	29	23	318	401	324	3.08188	4.86133e-32	5.67601e-31	up	Hic_asm_9	64719332	64723774	+	Ag10G00224	--	K01493 dCMP deaminase [EC:3.5.4.12] | (RefSeq) Cytidine/deoxycytidylate deaminase family protein (A)	ko00240: Pyrimidine metabolism; ko01100: Metabolic pathways	PREDICTED: deoxycytidylate deaminase isoform X1 [Daucus carota subsp. sativus]	--	Hs4503277	GO:0016021,integral component of membrane; GO:0004132,dCMP deaminase activity; GO:0008270,zinc ion binding; GO:0003674,molecular_function; GO:0003824,catalytic activity; GO:0016787,hydrolase activity; GO:0016810,hydrolase activity, acting on carbon-nitrogen (but not peptide) bonds; GO:0016814,hydrolase activity, acting on carbon-nitrogen (but not peptide) bonds, in cyclic amidines; GO:0019239,dea…	PF00383.23:Cytidine and deoxycytidylate deaminase zinc-binding region	--	--	--
Ag10G00225	64.93	66.07	94.39	38.23	30.54	26.96	1255	1435	1709	852	776	674	-1.51694	1.69489e-09	5.53659e-09	down	Hic_asm_9	64747102	64748815	+	Ag10G00225	--	K11855 ubiquitin carboxyl-terminal hydrolase 36/42 [EC:3.4.19.12] | (RefSeq) UBP19; ubiquitin-specific protease 19 (A)	--	PREDICTED: F-box protein At5g50450-like [Daucus carota subsp. sativus]	FB342_ARATH RecName: Full=F-box protein At5g50450;	At5g50450	GO:0046872,metal ion binding; GO:0003674,molecular_function; GO:0005488,binding; GO:0043167,ion binding; GO:0043169,cation binding	PF01753.18:MYND finger	--	--	--
Ag10G00226	23.89	29.38	28.03	14.68	14.78	10.66	343	474	377	243	279	198	-1.28196	3.53979e-09	1.12205e-08	down	Hic_asm_9	64830710	64840537	+	Ag10G00226	--	K07178 RIO kinase 1 [EC:2.7.11.1] | (RefSeq) Serine/threonine-protein kinase Rio1 (A)	ko03008: Ribosome biogenesis in eukaryotes	PREDICTED: serine/threonine-protein kinase RIO1-like [Daucus carota subsp. sativus]	--	At5g37350_1	GO:0005737,cytoplasm; GO:0005524,ATP binding; GO:0016787,hydrolase activity; GO:0046872,metal ion binding; GO:0106310,NA; GO:0106311,NA; GO:0042254,ribosome biogenesis; GO:0000166,nucleotide binding; GO:0003674,molecular_function; GO:0005488,binding; GO:0008144,drug binding; GO:0017076,purine nucleotide binding; GO:0030554,adenyl nucleotide binding; GO:0032553,ribonucleotide binding; GO:0032555,p…	PF01163.22:RIO1 family	--	--	--
Ag10G00229	0.56	0.66	0.6	0.28	29.44	21.58	12	16	12	7	832	600	4.52539	0.00084192	0.00147848	up	Hic_asm_9	64856668	64859871	-	Ag10G00229	--	K09131 uncharacterized protein | (RefSeq) hypothetical protein (A)	--	PREDICTED: UPF0235 protein At5g63440 isoform X1 [Daucus carota subsp. sativus]	Y6344_ARATH RecName: Full=UPF0235 protein At5g63440;	At5g63440_2	GO:0016607,nuclear speck; GO:0005634,nucleus; GO:0005681,spliceosomal complex; GO:0097167,circadian regulation of translation; GO:0006397,mRNA processing; GO:0009640,photomorphogenesis; GO:2000306,positive regulation of photomorphogenesis; GO:0008380,RNA splicing; GO:0008152,metabolic process; GO:0006412,translation; GO:0006417,regulation of translation; GO:0006518,peptide metabolic process; GO:0…	PF02594.16:Uncharacterised ACR, YggU family COG1872	--	--	--
Ag10G00232	17.93	21.05	18.58	61.82	60.85	58.39	545	719	529	2167	2432	2296	1.39448	2.8395e-23	2.26286e-22	up	Hic_asm_9	65738500	65746281	+	Ag10G00232	--	K00924 kinase [EC:2.7.1.-] | (RefSeq) SK32; shaggy-like protein kinase 32 (A)	--	PREDICTED: shaggy-related protein kinase epsilon-like [Daucus carota subsp. sativus]	KSG8_ARATH RecName: Full=Shaggy-related protein kinase theta; EC=2.7.11.1; AltName: Full=ASK-theta; AltName: Full=Shaggy-related protein kinase 32; Short=AtSK32;	At4g00720	GO:0005737,cytoplasm; GO:0005829,cytosol; GO:0005634,nucleus; GO:0005524,ATP binding; GO:0016301,kinase activity; GO:0106310,NA; GO:0004674,protein serine/threonine kinase activity; GO:0106311,NA; GO:0046777,protein autophosphorylation; GO:0009741,response to brassinosteroid; GO:0007165,signal transduction; GO:0000166,nucleotide binding; GO:0003674,molecular_function; GO:0005488,binding; GO:00081…	PF00069.25:Protein kinase domain	--	--	--
Ag10G00233	4.68	5.38	3.66	14.29	15.9	15.07	325	420	238	1145	1453	1355	1.47219	1.72607e-24	1.4688e-23	up	Hic_asm_9	66252334	66273464	+	Ag10G00233	--	K14401 cleavage and polyadenylation specificity factor subunit 1 | (RefSeq) CPSF160; cleavage and polyadenylation specificity factor 160 (A)	ko03015: mRNA surveillance pathway	PREDICTED: cleavage and polyadenylation specificity factor subunit 1-like [Daucus carota subsp. sativus]	CPSF1_ARATH RecName: Full=Cleavage and polyadenylation specificity factor subunit 1; AltName: Full=Cleavage and polyadenylation specificity factor 160 kDa subunit; Short=AtCPSF160; Short=CPSF 160 kDa subunit;	At5g51660	GO:0005829,cytosol; GO:0005634,nucleus; GO:0003723,RNA binding; GO:0006378,mRNA polyadenylation; GO:0003674,molecular_function; GO:0003676,nucleic acid binding; GO:0005488,binding; GO:0097159,organic cyclic compound binding; GO:1901363,heterocyclic compound binding; GO:0008152,metabolic process; GO:0006139,nucleobase-containing compound metabolic process; GO:0006396,RNA processing; GO:0006397,mRN…	PF03178.15:CPSF A subunit region	--	--	--
Ag10G00234	11.73	11.84	13.19	1.77	1.2	1.46	149	169	157	26	20	24	-3.32528	1.70309e-26	1.58644e-25	down	Hic_asm_9	66273747	66274615	-	Ag10G00234	--	--	--	PREDICTED: BON1-associated protein 2-like [Daucus carota subsp. sativus]	BAP2_ARATH RecName: Full=BON1-associated protein 2; AltName: Full=Protein BON1-ASSOCIATED PROTEIN 1-LIKE;	At2g45760	GO:0016020,membrane; GO:0006952,defense response; GO:0006950,response to stress; GO:0008150,biological_process; GO:0050896,response to stimulus; GO:0005575,cellular_component	PF00168.30:C2 domain	--	--	--
Ag10G00235	7.76	8.97	5.78	34.39	36.14	38.07	268	348	187	1369	1640	1700	2.02052	6.15607e-41	1.02675e-39	up	Hic_asm_9	67281345	67292081	+	Ag10G00235	--	K00028 malate dehydrogenase (decarboxylating) [EC:1.1.1.39] | (RefSeq) NAD-ME2; NAD-dependent malic enzyme 2 (A)	ko00620: Pyruvate metabolism; ko00710: Carbon fixation in photosynthetic organisms; ko01100: Metabolic pathways; ko01200: Carbon metabolism	PREDICTED: NAD-dependent malic enzyme 59 kDa isoform, mitochondrial [Daucus carota subsp. sativus]	MAON_SOLTU RecName: Full=NAD-dependent malic enzyme 59 kDa isoform, mitochondrial; Short=NAD-ME; EC=1.1.1.39; Flags: Precursor;	At4g00570	GO:0005759,mitochondrial matrix; GO:0005739,mitochondrion; GO:0005524,ATP binding; GO:0050897,cobalt ion binding; GO:0004471,malate dehydrogenase (decarboxylating) (NAD+) activity; GO:0004470,malic enzyme activity; GO:0051287,NAD binding; GO:0042803,protein homodimerization activity; GO:0008270,zinc ion binding; GO:0006108,malate metabolic process; GO:0006090,pyruvate metabolic process; GO:000016…	PF03949.15:Malic enzyme, NAD binding domain	--	--	--
Ag10G00236	0.31	0.75	0.47	7.76	8.9	7.33	7	19	10	202	264	214	3.70413	1.58879e-25	1.41323e-24	up	Hic_asm_9	68068004	68075508	-	Ag10G00236	--	--	--	PREDICTED: bifunctional protein FolD 4, chloroplastic-like [Daucus carota subsp. sativus]	FOLD4_ARATH RecName: Full=Bifunctional protein FolD 4, chloroplastic; AltName: Full=Protein EMBRYO DEFECTIVE 3127; AltName: Full=Tetrahydrofolate dehydrogenase/cyclohydrolase 4; Includes: RecName: Full=Methylenetetrahydrofolate dehydrogenase; EC=1.5.1.5; Includes: RecName: Full=Methenyltetrahydrofolate cyclohydrolase; EC=3.5.4.9; Flags: Precursor;	At4g00620	GO:0009507,chloroplast; GO:0005829,cytosol; GO:0004477,methenyltetrahydrofolate cyclohydrolase activity; GO:0004488,methylenetetrahydrofolate dehydrogenase (NADP+) activity; GO:0009853,photorespiration; GO:0035999,tetrahydrofolate interconversion; GO:0003674,molecular_function; GO:0003824,catalytic activity; GO:0016787,hydrolase activity; GO:0016810,hydrolase activity, acting on carbon-nitrogen (…	PF02882.19:Tetrahydrofolate dehydrogenase/cyclohydrolase, NAD(P)-binding domain	--	--	--
Ag10G00237	3.24	4.03	0.64	16.29	13.12	17.69	38	53	7	220	202	268	2.35593	2.2761e-08	6.69148e-08	up	Hic_asm_9	68314666	68321361	-	Ag10G00237	--	--	--	PREDICTED: K(+) efflux antiporter 2, chloroplastic-like [Daucus carota subsp. sativus]	KEA2_ARATH RecName: Full=K(+) efflux antiporter 2, chloroplastic {ECO:0000303|PubMed:11500563}; Short=AtKEA2 {ECO:0000303|PubMed:11500563}; Flags: Precursor;	At1g01790	GO:0009507,chloroplast; GO:0009706,chloroplast inner membrane; GO:0016021,integral component of membrane; GO:0016020,membrane; GO:0015386,potassium:proton antiporter activity; GO:0003674,molecular_function; GO:0046873,metal ion transmembrane transporter activity; GO:0005215,transporter activity; GO:0022857,transmembrane transporter activity; GO:0015291,secondary active transmembrane transporter a…	PF00999.21:Sodium/hydrogen exchanger family	--	--	--
Ag10G00238	0.71	0.09	0.4	1.49	1.25	1.32	28	4	15	68	65	68	1.48853	0.0111239	0.0168084	up	Hic_asm_9	68327194	68336055	-	Ag10G00238	--	--	--	PREDICTED: K(+) efflux antiporter 2, chloroplastic-like [Daucus carota subsp. sativus]	KEA2_ARATH RecName: Full=K(+) efflux antiporter 2, chloroplastic {ECO:0000303|PubMed:11500563}; Short=AtKEA2 {ECO:0000303|PubMed:11500563}; Flags: Precursor;	At1g01790	GO:0009507,chloroplast; GO:0009706,chloroplast inner membrane; GO:0016021,integral component of membrane; GO:0016020,membrane; GO:0015386,potassium:proton antiporter activity; GO:0003674,molecular_function; GO:0046873,metal ion transmembrane transporter activity; GO:0005215,transporter activity; GO:0022857,transmembrane transporter activity; GO:0015291,secondary active transmembrane transporter a…	PF00999.21:Sodium/hydrogen exchanger family	--	--	--
Ag10G00239	1.98	2.07	1.61	0	0.09	0	17	20	13	0	1	0	-6.07882	7.67119e-06	1.72425e-05	down	Hic_asm_9	68463331	68464754	-	Ag10G00239	--	--	--	PREDICTED: LIM domain-containing protein PLIM2c-like [Daucus carota subsp. sativus]	PLI2B_ARATH RecName: Full=LIM domain-containing protein PLIM2b {ECO:0000305}; AltName: Full=Pollen-expressed LIM protein 2B {ECO:0000305};	At1g01780	GO:0015629,actin cytoskeleton; GO:0005737,cytoplasm; GO:0005886,plasma membrane; GO:0051015,actin filament binding; GO:0046872,metal ion binding; GO:0000976,transcription regulatory region sequence-specific DNA binding; GO:0051017,actin filament bundle assembly; GO:0005515,protein binding; GO:0003674,molecular_function; GO:0003779,actin binding; GO:0005488,binding; GO:0008092,cytoskeletal protein…	PF00412.22:LIM domain	LIM	TF	LIM
Ag10G00242	38.03	40.81	47.54	135.25	122.22	126.38	859	1036	1006	3523	3630	3693	1.32997	4.92117e-13	2.1352e-12	up	Hic_asm_9	68936059	68939391	+	Ag10G00242	--	K01057 6-phosphogluconolactonase [EC:3.1.1.31] | (RefSeq) EMB2024; NagB/RpiA/CoA transferase-like superfamily protein (A)	ko00030: Pentose phosphate pathway; ko01100: Metabolic pathways; ko01110: Biosynthesis of secondary metabolites; ko01200: Carbon metabolism	PREDICTED: probable 6-phosphogluconolactonase 4, chloroplastic [Daucus carota subsp. sativus]	6PGL4_ORYSI RecName: Full=Probable 6-phosphogluconolactonase 4, chloroplastic; Short=6PGL 4; EC=3.1.1.31; Flags: Precursor;	At5g24400	GO:0009507,chloroplast; GO:0017057,6-phosphogluconolactonase activity; GO:0005975,carbohydrate metabolic process; GO:0006098,pentose-phosphate shunt; GO:0003674,molecular_function; GO:0003824,catalytic activity; GO:0016787,hydrolase activity; GO:0016788,hydrolase activity, acting on ester bonds; GO:0052689,carboxylic ester hydrolase activity; GO:0008152,metabolic process; GO:0008150,biological_pr…	PF01182.20:Glucosamine-6-phosphate isomerases/6-phosphogluconolactonase	--	--	--
Ag10G00244	15.94	12.55	11.45	4.78	3.63	5.62	217	192	146	75	65	99	-1.76672	1.78367e-11	6.91388e-11	down	Hic_asm_9	68941501	68945119	-	Ag10G00244	--	--	--	PREDICTED: uncharacterized protein At3g61260-like isoform X1 [Daucus carota subsp. sativus]	Y3126_ARATH RecName: Full=Uncharacterized protein At3g61260;	At3g61260	GO:0005829,cytosol; GO:0005886,plasma membrane; GO:0009506,plasmodesma; GO:0005773,vacuole; GO:0051607,defense response to virus; GO:0051665,membrane raft localization; GO:0009751,response to salicylic acid; GO:0002252,immune effector process; GO:0002376,immune system process; GO:0006952,defense response; GO:0009615,response to virus; GO:0006950,response to stress; GO:0008150,biological_process; …	PF03763.13:Remorin, C-terminal region	--	--	--
Ag10G00254	0.68	1.02	1.21	8.45	10.15	9.3	43	73	72	621	850	766	2.99448	2.77802e-34	3.54465e-33	up	Hic_asm_9	70658116	70673378	-	Ag10G00254	--	K21767 tubulin-specific chaperone D | (RefSeq) TTN1; ARM repeat superfamily protein (A)	--	PREDICTED: tubulin-folding cofactor D [Daucus carota subsp. sativus]	TBCD_ARATH RecName: Full=Tubulin-folding cofactor D; Short=AtTFCD; AltName: Full=Protein CHAMPIGNON; AltName: Full=Protein EMBRYO DEFECTIVE 133; AltName: Full=Protein TITAN 1;	At3g60740	GO:0005829,cytosol; GO:0009506,plasmodesma; GO:0048487,beta-tubulin binding; GO:0005096,GTPase activator activity; GO:0015631,tubulin binding; GO:0009793,embryo development ending in seed dormancy; GO:0000226,microtubule cytoskeleton organization; GO:0007017,microtubule-based process; GO:0007023,post-chaperonin tubulin folding pathway; GO:0006457,protein folding; GO:0007021,tubulin complex assemb…	PF12612.8:Tubulin folding cofactor D C terminal	--	--	--
Ag10G00256	0.79	0.65	0.6	7.12	8.14	8.42	24	22	17	248	323	329	3.27958	3.56187e-32	4.1846e-31	up	Hic_asm_9	71036445	71038509	+	Ag10G00256	--	K08679 UDP-glucuronate 4-epimerase [EC:5.1.3.6] | (RefSeq) GAE3; UDP-D-glucuronate 4-epimerase 3 (A)	ko00053: Ascorbate and aldarate metabolism; ko00520: Amino sugar and nucleotide sugar metabolism; ko01100: Metabolic pathways; ko01240: Biosynthesis of cofactors	Nucleotide sugar epimerase [Trema orientalis]	GAE3_ARATH RecName: Full=UDP-glucuronate 4-epimerase 3; EC=5.1.3.6; AltName: Full=UDP-glucuronic acid epimerase 3;	At4g00110	GO:0032580,Golgi cisterna membrane; GO:0016021,integral component of membrane; GO:0016020,membrane; GO:0050378,UDP-glucuronate 4-epimerase activity; GO:0005975,carbohydrate metabolic process; GO:0003674,molecular_function; GO:0003824,catalytic activity; GO:0016853,isomerase activity; GO:0016854,racemase and epimerase activity; GO:0016857,racemase and epimerase activity, acting on carbohydrates an…	PF01370.21:NAD dependent epimerase/dehydratase family	--	--	--
Ag10G00257	0.84	1.19	1	3.09	4.67	3.83	17	27	19	72	124	100	1.67058	3.54107e-06	8.30208e-06	up	Hic_asm_9	71040858	71042608	-	Ag10G00257	--	K13082 bifunctional dihydroflavonol 4-reductase/flavanone 4-reductase [EC:1.1.1.219 1.1.1.234] | (RefSeq) DFR; dihydroflavonol 4-reductase (A)	ko00941: Flavonoid biosynthesis; ko01100: Metabolic pathways; ko01110: Biosynthesis of secondary metabolites	PREDICTED: vestitone reductase-like isoform X1 [Daucus carota subsp. sativus]	VESTR_MEDSA RecName: Full=Vestitone reductase; EC=1.1.1.348 {ECO:0000269|PubMed:7625843, ECO:0000269|PubMed:8071365};	At5g42800	GO:0016491,oxidoreductase activity; GO:0006952,defense response; GO:0009813,flavonoid biosynthetic process; GO:0003674,molecular_function; GO:0003824,catalytic activity; GO:0006950,response to stress; GO:0008150,biological_process; GO:0050896,response to stimulus; GO:0008152,metabolic process; GO:0009058,biosynthetic process; GO:0009812,flavonoid metabolic process; GO:0071704,organic substance me…	PF01370.21:NAD dependent epimerase/dehydratase family	--	--	--
Ag10G00258	1.77	1.22	1.16	12.36	12.18	12.56	31	24	19	250	281	285	2.91175	1.28611e-25	1.14845e-24	up	Hic_asm_9	71091122	71093360	+	Ag10G00258	--	K13082 bifunctional dihydroflavonol 4-reductase/flavanone 4-reductase [EC:1.1.1.219 1.1.1.234] | (RefSeq) DFR; dihydroflavonol 4-reductase (A)	ko00941: Flavonoid biosynthesis; ko01100: Metabolic pathways; ko01110: Biosynthesis of secondary metabolites	PREDICTED: vestitone reductase-like [Daucus carota subsp. sativus]	VESTR_MEDSA RecName: Full=Vestitone reductase; EC=1.1.1.348 {ECO:0000269|PubMed:7625843, ECO:0000269|PubMed:8071365};	At5g42800	GO:0016491,oxidoreductase activity; GO:0006952,defense response; GO:0009813,flavonoid biosynthetic process; GO:0003674,molecular_function; GO:0003824,catalytic activity; GO:0006950,response to stress; GO:0008150,biological_process; GO:0050896,response to stimulus; GO:0008152,metabolic process; GO:0009058,biosynthetic process; GO:0009812,flavonoid metabolic process; GO:0071704,organic substance me…	PF01370.21:NAD dependent epimerase/dehydratase family	--	--	--
Ag10G00261	6.72	5.84	2.94	1.06	1.61	1.02	127	124	52	23	40	25	-2.30791	7.04718e-10	2.38963e-09	down	Hic_asm_9	72000824	72004243	+	Ag10G00261	--	K13082 bifunctional dihydroflavonol 4-reductase/flavanone 4-reductase [EC:1.1.1.219 1.1.1.234] | (RefSeq) DFR; dihydroflavonol 4-reductase (A)	ko00941: Flavonoid biosynthesis; ko01100: Metabolic pathways; ko01110: Biosynthesis of secondary metabolites	PREDICTED: vestitone reductase-like [Daucus carota subsp. sativus]	VESTR_MEDSA RecName: Full=Vestitone reductase; EC=1.1.1.348 {ECO:0000269|PubMed:7625843, ECO:0000269|PubMed:8071365};	At5g42800	GO:0016491,oxidoreductase activity; GO:0006952,defense response; GO:0009813,flavonoid biosynthetic process; GO:0003674,molecular_function; GO:0003824,catalytic activity; GO:0006950,response to stress; GO:0008150,biological_process; GO:0050896,response to stimulus; GO:0008152,metabolic process; GO:0009058,biosynthetic process; GO:0009812,flavonoid metabolic process; GO:0071704,organic substance me…	PF01370.21:NAD dependent epimerase/dehydratase family	--	--	--
Ag10G00265	3.16	4.04	2.17	15.34	18.39	15.55	78	112	50	436	596	496	2.14547	4.5225e-23	3.55912e-22	up	Hic_asm_9	72408408	72412295	+	Ag10G00265	--	--	--	PREDICTED: subtilisin-like protease SBT3.18 [Daucus carota subsp. sativus]	SBT3I_ARATH RecName: Full=Subtilisin-like protease SBT3.18 {ECO:0000303|PubMed:16193095}; EC=3.4.21.- {ECO:0000255|PROSITE-ProRule:PRU10082}; AltName: Full=Subtilase subfamily 3 member 18 {ECO:0000303|PubMed:16193095}; Short=AtSBT3.18 {ECO:0000303|PubMed:16193095}; Flags: Precursor;	At4g26330	GO:0005576,extracellular region; GO:0004252,serine-type endopeptidase activity; GO:0009567,double fertilization forming a zygote and endosperm; GO:0003674,molecular_function; GO:0003824,catalytic activity; GO:0004175,endopeptidase activity; GO:0008236,serine-type peptidase activity; GO:0008233,peptidase activity; GO:0070011,peptidase activity, acting on L-amino acid peptides; GO:0016787,hydrolase…	PF00082.22:Subtilase family	--	--	--
Ag10G00267	14.2	17.29	13.05	35.47	39.39	35.01	525	718	452	1512	1914	1674	1.04845	1.60077e-14	7.68553e-14	up	Hic_asm_9	73133947	73142611	+	Ag10G00267	--	K13648 alpha-1,4-galacturonosyltransferase [EC:2.4.1.43] | (RefSeq) GAUT1; galacturonosyltransferase 1 (A)	ko00520: Amino sugar and nucleotide sugar metabolism; ko01100: Metabolic pathways	PREDICTED: polygalacturonate 4-alpha-galacturonosyltransferase-like [Daucus carota subsp. sativus]	GAUT1_ARATH RecName: Full=Polygalacturonate 4-alpha-galacturonosyltransferase; EC=2.4.1.43; AltName: Full=Alpha-1,4-galacturonosyltransferase 1; AltName: Full=Galacturonosyltransferase 1; AltName: Full=Like glycosyl transferase 1;	At3g61130	GO:0005768,endosome; GO:0005794,Golgi apparatus; GO:0005797,Golgi medial cisterna; GO:0000139,Golgi membrane; GO:0016021,integral component of membrane; GO:0005802,trans-Golgi network; GO:0047262,polygalacturonate 4-alpha-galacturonosyltransferase activity; GO:0010289,homogalacturonan biosynthetic process; GO:0003674,molecular_function; GO:0003824,catalytic activity; GO:0008194,UDP-glycosyltransf…	PF01501.20:Glycosyl transferase family 8	--	--	--
Ag10G00270	0.3	0.56	0.21	1.17	2.13	1.51	11	23	7	49	102	71	1.914	4.27901e-05	8.81714e-05	up	Hic_asm_9	73441162	73446741	+	Ag10G00270	--	K16732 Ase1/PRC1/MAP65 family protein | (RefSeq) PLE; Microtubule associated protein (MAP65/ASE1) family protein (A)	--	PREDICTED: 65-kDa microtubule-associated protein 3-like, partial [Daucus carota subsp. sativus]	MA653_ARATH RecName: Full=65-kDa microtubule-associated protein 3; Short=AtMAP65-3; AltName: Full=Protein PLEIADE;	At5g51600	GO:0055028,cortical microtubule; GO:0005737,cytoplasm; GO:0005874,microtubule; GO:0005634,nucleus; GO:0009524,phragmoplast; GO:0009574,preprophase band; GO:0005819,spindle; GO:0008017,microtubule binding; GO:0000911,cytokinesis by cell plate formation; GO:0052096,formation by symbiont of syncytium involving giant cell for nutrient acquisition from host; GO:0000226,microtubule cytoskeleton organiz…	PF03999.12:Microtubule associated protein (MAP65/ASE1 family)	--	--	--
Ag10G00277	2.61	2.5	2.07	5.71	6.76	6	51	55	38	129	174	152	1.10797	1.98269e-05	4.25101e-05	up	Hic_asm_9	75172621	75176950	+	Ag10G00277	--	--	--	PREDICTED: centrin-2 [Daucus carota subsp. sativus]	--	At1g73440	--	PF13499.6:EF-hand domain pair	--	--	--
Ag10G00284	0.19	0.25	0.1	3.58	6.78	2.76	2	3	1	44	95	38	4.33505	3.28938e-08	9.53032e-08	up	Hic_asm_9	76394373	76395408	+	Ag10G00284	--	--	--	hypothetical protein DCAR_015881 [Daucus carota subsp. sativus]	VRN1_ARATH RecName: Full=B3 domain-containing transcription factor VRN1; AltName: Full=Protein VERNALIZATION 1;	At3g18960	GO:0005654,nucleoplasm; GO:0003677,DNA binding; GO:0000976,transcription regulatory region sequence-specific DNA binding; GO:0009909,regulation of flower development; GO:0010048,vernalization response; GO:0003674,molecular_function; GO:0003676,nucleic acid binding; GO:0005488,binding; GO:0097159,organic cyclic compound binding; GO:1901363,heterocyclic compound binding; GO:0001067,regulatory regio…	PF02362.21:B3 DNA binding domain	B3	TF	B3->B3
Ag10G00291	3.85	3.82	3.72	10.01	9.72	11.59	137	153	124	411	455	534	1.19863	1.59115e-10	5.68868e-10	up	Hic_asm_9	76892079	76896476	-	Ag10G00291	--	K01304 pyroglutamyl-peptidase [EC:3.4.19.3] | (RefSeq) Peptidase C15, pyroglutamyl peptidase I-like protein (A)	--	PREDICTED: pyrrolidone-carboxylate peptidase-like [Daucus carota subsp. sativus]	--	At1g56700	GO:0005829,cytosol; GO:0016920,pyroglutamyl-peptidase activity; GO:0003674,molecular_function; GO:0003824,catalytic activity; GO:0008233,peptidase activity; GO:0008238,exopeptidase activity; GO:0008242,omega peptidase activity; GO:0070011,peptidase activity, acting on L-amino acid peptides; GO:0016787,hydrolase activity; GO:0140096,catalytic activity, acting on a protein; GO:0005622,intracellular…	PF01470.17:Pyroglutamyl peptidase	--	--	--
Ag10G00292	24.29	22.94	29.87	9.96	7.02	7.27	408	433	470	193	155	158	-1.9426	2.15622e-14	1.02423e-13	down	Hic_asm_9	77201542	77202869	-	Ag10G00292	--	K05282 gibberellin-44 dioxygenase [EC:1.14.11.12] | (RefSeq) GA20OX1; 2-oxoglutarate (2OG) and Fe(II)-dependent oxygenase superfamily protein (A)	ko00904: Diterpenoid biosynthesis; ko01100: Metabolic pathways; ko01110: Biosynthesis of secondary metabolites	gibberellin 20-oxidase1 [Daucus carota]	GAOX1_ARATH RecName: Full=Gibberellin 20 oxidase 1; EC=1.14.11.-; AltName: Full=GA 20-oxidase 1; Short=AtGA20ox1; AltName: Full=Gibberellin C-20 oxidase 1;	At4g25420	GO:0005737,cytoplasm; GO:0051213,dioxygenase activity; GO:0045544,gibberellin 20-oxidase activity; GO:0046872,metal ion binding; GO:0009908,flower development; GO:0009740,gibberellic acid mediated signaling pathway; GO:0009686,gibberellin biosynthetic process; GO:0048366,leaf development; GO:0009739,response to gibberellin; GO:0009416,response to light stimulus; GO:0048575,short-day photoperiodis…	PF03171.20:2OG-Fe(II) oxygenase superfamily	--	--	--
Ag10G00294	10.64	14.14	13.37	5.67	4.78	6.88	332	496	391	204	196	278	-1.40415	2.50113e-10	8.81145e-10	down	Hic_asm_9	77711183	77714108	+	Ag10G00294	--	K10268 F-box and leucine-rich repeat protein 2/20 | (RefSeq) RNI-like superfamily protein (A)	--	PREDICTED: F-box protein At5g51380-like [Daucus carota subsp. sativus]	FB290_ARATH RecName: Full=F-box protein At5g51380;	At5g51380	GO:0019005,SCF ubiquitin ligase complex; GO:0031146,SCF-dependent proteasomal ubiquitin-dependent protein catabolic process; GO:0019941,modification-dependent protein catabolic process; GO:0008152,metabolic process; GO:0006508,proteolysis; GO:0051603,proteolysis involved in cellular protein catabolic process; GO:0006511,ubiquitin-dependent protein catabolic process; GO:0006807,nitrogen compound m…	PF13516.6:Leucine Rich repeat	--	--	--
Ag10G00296	0.3	0.75	0.32	1.78	1.63	1.28	16	45	16	109	114	88	1.5281	0.000148935	0.000288023	up	Hic_asm_9	78282362	78285994	-	Ag10G00296	--	K13457 disease resistance protein RPM1 | (RefSeq) RPM1; NB-ARC domain-containing disease resistance protein (A)	ko04626: Plant-pathogen interaction	hypothetical protein DCAR_024486 [Daucus carota subsp. sativus]	RGA1_SOLBU RecName: Full=Putative disease resistance protein RGA1; AltName: Full=RGA3-blb;	At3g14470	GO:0043531,ADP binding; GO:0005524,ATP binding; GO:0006952,defense response; GO:0000166,nucleotide binding; GO:0003674,molecular_function; GO:0005488,binding; GO:0017076,purine nucleotide binding; GO:0030554,adenyl nucleotide binding; GO:0032553,ribonucleotide binding; GO:0032555,purine ribonucleotide binding; GO:0032559,adenyl ribonucleotide binding; GO:0036094,small molecule binding; GO:0043167…	PF00931.22:NB-ARC domain	--	--	--
Ag10G00303	224.53	200.27	178.62	13.3	11.97	14.22	1684	1688	1255	115	118	138	-4.19303	6.16966e-139	1.92126e-136	down	Hic_asm_9	79472747	79473349	+	Ag10G00303	--	--	--	--	--	--	--	--	--	--	--
Ag10G00309	0.09	0.08	0.05	0.33	0.65	0.69	2	2	1	9	20	21	2.75511	0.00479885	0.00761654	up	Hic_asm_9	80180196	80184119	+	Ag10G00309	--	--	--	PREDICTED: pleiotropic drug resistance protein 1-like [Daucus carota subsp. sativus]	PDR1_TOBAC RecName: Full=Pleiotropic drug resistance protein 1; AltName: Full=NtPDR1;	At1g15520	GO:0016021,integral component of membrane; GO:0005524,ATP binding; GO:0042626,ATPase activity, coupled to transmembrane movement of substances; GO:0000166,nucleotide binding; GO:0003674,molecular_function; GO:0005488,binding; GO:0008144,drug binding; GO:0017076,purine nucleotide binding; GO:0030554,adenyl nucleotide binding; GO:0032553,ribonucleotide binding; GO:0032555,purine ribonucleotide bind…	PF01061.24:ABC-2 type transporter	--	--	--
Ag10G00314	0.17	0.37	0	5.1	5.29	4.74	2	5	0	71	84	74	4.52145	3.27133e-11	1.24099e-10	up	Hic_asm_9	81203089	81203914	-	Ag10G00314	--	--	--	hypothetical protein DCAR_009940 [Daucus carota subsp. sativus]	--	--	GO:0016491,oxidoreductase activity; GO:0006325,chromatin organization; GO:0003674,molecular_function; GO:0003824,catalytic activity; GO:0051276,chromosome organization; GO:0006996,organelle organization; GO:0008150,biological_process; GO:0009987,cellular process; GO:0016043,cellular component organization; GO:0071840,cellular component organization or biogenesis	--	--	--	--
Ag10G00315	0.1	0.6	0.21	14.2	12.09	12.81	1	7	2	170	165	172	5.14562	6.61789e-21	4.66094e-20	up	Hic_asm_9	81277809	81278518	-	Ag10G00315	--	K09286 EREBP-like factor | (RefSeq) ERF13; ethylene-responsive element binding factor 13 (A)	--	PREDICTED: ethylene-responsive transcription factor ERF098-like [Daucus carota subsp. sativus]	ERF99_ARATH RecName: Full=Ethylene-responsive transcription factor 13; Short=AtERF13; AltName: Full=Ethylene-responsive element-binding factor 13; Short=EREBP-13;	At2g44840	GO:0005634,nucleus; GO:0003677,DNA binding; GO:0003700,DNA-binding transcription factor activity; GO:0000976,transcription regulatory region sequence-specific DNA binding; GO:0006952,defense response; GO:0009873,ethylene-activated signaling pathway; GO:0010200,response to chitin; GO:0003674,molecular_function; GO:0003676,nucleic acid binding; GO:0005488,binding; GO:0097159,organic cyclic compound…	PF00847.20:AP2 domain	AP2/ERF-ERF	TF	AP2/ERF->AP2/ERF-ERF
Ag10G00316	10.49	10.55	12.7	6.01	7.18	6.92	239	270	271	158	215	204	-1.0213	3.56215e-06	8.34754e-06	down	Hic_asm_9	81292360	81297260	-	Ag10G00316	--	--	--	PREDICTED: uncharacterized protein LOC108217878 [Daucus carota subsp. sativus]	--	At2g44850_2	--	PF10561.9:Uncharacterised protein family UPF0565	--	--	--
Ag10G00321	16.8	14.11	13.79	47.64	56.41	51.73	498	470	383	1629	2199	1984	1.53851	6.62142e-24	5.4699e-23	up	Hic_asm_9	82736979	82745214	+	Ag10G00321	--	K22390 acid phosphatase type 7 | (RefSeq) PAP26; purple acid phosphatase 26 (A)	--	PREDICTED: bifunctional purple acid phosphatase 26 [Daucus carota subsp. sativus]	PPA26_ARATH RecName: Full=Bifunctional purple acid phosphatase 26; Includes: RecName: Full=Acid phosphatase; EC=3.1.3.2; Includes: RecName: Full=Peroxidase; EC=1.11.1.7; Flags: Precursor;	At5g34850	GO:0005829,cytosol; GO:0009536,plastid; GO:0099503,secretory vesicle; GO:0005773,vacuole; GO:0003993,acid phosphatase activity; GO:0046872,metal ion binding; GO:0004601,peroxidase activity; GO:0042744,hydrogen peroxide catabolic process; GO:0055062,phosphate ion homeostasis; GO:0051174,regulation of phosphorus metabolic process; GO:0003674,molecular_function; GO:0003824,catalytic activity; GO:001…	PF16656.5:Purple acid Phosphatase, N-terminal domain	--	--	--
Ag10G00323	299.4	298.48	447.7	42.62	46.1	51.29	731	819	1024	120	148	162	-3.19202	7.18063e-36	9.91305e-35	down	Hic_asm_9	83097661	83098322	+	Ag10G00323	--	--	--	PREDICTED: hydrophobic protein RCI2A [Daucus carota subsp. sativus]	LTI6A_ORYSJ RecName: Full=Hydrophobic protein LTI6A; AltName: Full=Low temperature-induced protein 6A;	At3g05880	GO:0016021,integral component of membrane; GO:0009737,response to abscisic acid; GO:0009409,response to cold; GO:0009651,response to salt stress; GO:0009414,response to water deprivation; GO:0001101,response to acid chemical; GO:0008150,biological_process; GO:0009719,response to endogenous stimulus; GO:0009725,response to hormone; GO:0010033,response to organic substance; GO:0033993,response to l…	PF01679.17:Proteolipid membrane potential modulator	--	--	--
Ag10G00335	11.96	24.02	16.37	6.92	6.77	5.93	39	88	50	26	29	25	-1.67009	2.21948e-05	4.72781e-05	down	Hic_asm_9	86057093	86057315	+	Ag10G00335	--	K19600 tubby and related proteins | (RefSeq) TLP7; tubby like protein 7 (A)	--	PREDICTED: tubby-like F-box protein 7 [Daucus carota subsp. sativus]	TLP7_ARATH RecName: Full=Tubby-like F-box protein 7; Short=AtTLP7;	At1g53320_2	GO:0005829,cytosol; GO:0005634,nucleus; GO:0005886,plasma membrane; GO:0009536,plastid; GO:0003700,DNA-binding transcription factor activity; GO:0000976,transcription regulatory region sequence-specific DNA binding; GO:0009555,pollen development; GO:0006355,regulation of transcription, DNA-templated; GO:0009620,response to fungus; GO:0140110,transcription regulator activity; GO:0003674,molecular_…	--	--	--	--
Ag10G00341	3.73	3.92	3.55	0.65	0.72	1.31	55	65	49	11	14	25	-2.32293	2.31146e-08	6.7922e-08	down	Hic_asm_9	86976419	86978497	+	Ag10G00341	--	K19600 tubby and related proteins | (RefSeq) TLP7; tubby like protein 7 (A)	--	PREDICTED: tubby-like F-box protein 7 [Daucus carota subsp. sativus]	TLP7_ARATH RecName: Full=Tubby-like F-box protein 7; Short=AtTLP7;	At1g53320_2	GO:0005829,cytosol; GO:0005634,nucleus; GO:0005886,plasma membrane; GO:0009536,plastid; GO:0003700,DNA-binding transcription factor activity; GO:0000976,transcription regulatory region sequence-specific DNA binding; GO:0009555,pollen development; GO:0006355,regulation of transcription, DNA-templated; GO:0009620,response to fungus; GO:0140110,transcription regulator activity; GO:0003674,molecular_…	PF01167.18:Tub family	--	--	--
Ag10G00343	0.58	0.75	1.07	0.33	0.41	0.3	15	22	26	10	14	10	-1.48385	0.010478	0.0158807	down	Hic_asm_9	87656371	87658144	-	Ag10G00343	--	K22395 cinnamyl-alcohol dehydrogenase [EC:1.1.1.195] | (RefSeq) FAD-binding Berberine family protein (A)	ko00940: Phenylpropanoid biosynthesis; ko01100: Metabolic pathways; ko01110: Biosynthesis of secondary metabolites	PREDICTED: flavin-dependent oxidoreductase FOX2-like [Daucus carota subsp. sativus]	BBE26_ARATH RecName: Full=Berberine bridge enzyme-like 26 {ECO:0000303|PubMed:26037923}; Short=AtBBE-like 26 {ECO:0000303|PubMed:26037923}; EC=1.1.1.- {ECO:0000250|UniProtKB:O64743}; Flags: Precursor;	At5g44400	GO:0005618,cell wall; GO:0005576,extracellular region; GO:0009506,plasmodesma; GO:0071949,FAD binding; GO:0016491,oxidoreductase activity; GO:0000166,nucleotide binding; GO:0003674,molecular_function; GO:0005488,binding; GO:0036094,small molecule binding; GO:0043167,ion binding; GO:0043168,anion binding; GO:0048037,cofactor binding; GO:0050660,flavin adenine dinucleotide binding; GO:0050662,coenz…	PF01565.23:FAD binding domain	--	--	--
Ag10G00345	23.49	21.39	26.04	60.72	63.84	60.9	260	266	270	775	929	872	1.11547	3.15153e-09	1.00402e-08	up	Hic_asm_9	87769834	87773336	-	Ag10G00345	--	K03955 NADH dehydrogenase (ubiquinone) 1 alpha/beta subcomplex 1, acyl-carrier protein | (RefSeq) MTACP-1; mitochondrial acyl carrier protein 1 (A)	ko00190: Oxidative phosphorylation; ko01100: Metabolic pathways	PREDICTED: acyl carrier protein 1, mitochondrial-like [Daucus carota subsp. sativus]	ACPM1_ARATH RecName: Full=Acyl carrier protein 1, mitochondrial; AltName: Full=MtACP-1; Short=ACP; AltName: Full=NADH-ubiquinone oxidoreductase 9.6 kDa subunit; Flags: Precursor;	At2g44620	GO:0005829,cytosol; GO:0005759,mitochondrial matrix; GO:0005739,mitochondrion; GO:0070469,respiratory chain; GO:0000035,acyl binding; GO:0000036,acyl carrier activity; GO:0006633,fatty acid biosynthetic process; GO:0003674,molecular_function; GO:0005488,binding; GO:0044620,ACP phosphopantetheine attachment site binding; GO:0048037,cofactor binding; GO:0051192,prosthetic group binding; GO:0140104,…	PF00550.25:Phosphopantetheine attachment site	--	--	--
Ag10G00348	10.13	9.12	5.44	29.94	35.94	35.12	352	356	177	1200	1642	1579	1.78804	3.34649e-20	2.25987e-19	up	Hic_asm_9	88744601	88772138	+	Ag10G00348	--	K00028 malate dehydrogenase (decarboxylating) [EC:1.1.1.39] | (RefSeq) NAD-ME1; NAD-dependent malic enzyme 1 (A)	ko00620: Pyruvate metabolism; ko00710: Carbon fixation in photosynthetic organisms; ko01100: Metabolic pathways; ko01200: Carbon metabolism	PREDICTED: NAD-dependent malic enzyme 62 kDa isoform, mitochondrial [Daucus carota subsp. sativus]	MAOM_SOLTU RecName: Full=NAD-dependent malic enzyme 62 kDa isoform, mitochondrial; Short=NAD-ME; EC=1.1.1.39; Flags: Precursor;	At2g13560	GO:0005759,mitochondrial matrix; GO:0005739,mitochondrion; GO:0005524,ATP binding; GO:0050897,cobalt ion binding; GO:0004471,malate dehydrogenase (decarboxylating) (NAD+) activity; GO:0004470,malic enzyme activity; GO:0051287,NAD binding; GO:0042803,protein homodimerization activity; GO:0008270,zinc ion binding; GO:0006108,malate metabolic process; GO:0006090,pyruvate metabolic process; GO:000016…	PF03949.15:Malic enzyme, NAD binding domain	--	--	--
Ag10G00361	0	0.05	0.06	3.85	2.86	4.41	0	1	1	73	62	94	6.29783	1.09942e-08	3.32719e-08	up	Hic_asm_9	90255842	90256967	+	Ag10G00361	--	K10664 E3 ubiquitin-protein ligase ATL6/9/15/31/42/55 [EC:2.3.2.27] | (RefSeq) RING1; RING/U-box superfamily protein (A)	--	PREDICTED: RING-H2 finger protein ATL52 [Daucus carota subsp. sativus]	ATL41_ORYSJ RecName: Full=E3 ubiquitin-protein ligase Os04g0590900; EC=2.3.2.27 {ECO:0000250|UniProtKB:Q9SLC3}; AltName: Full=RING-H2 finger protein Os04g0590900; AltName: Full=RING-type E3 ubiquitin transferase Os04g0590900 {ECO:0000305};	At5g17600	GO:0016021,integral component of membrane; GO:0046872,metal ion binding; GO:0004842,ubiquitin-protein transferase activity; GO:0016567,protein ubiquitination; GO:0003674,molecular_function; GO:0005488,binding; GO:0043167,ion binding; GO:0043169,cation binding; GO:0003824,catalytic activity; GO:0016740,transferase activity; GO:0019787,ubiquitin-like protein transferase activity; GO:0140096,catalyt…	PF13639.6:Ring finger domain	--	--	--
Ag10G00362	0.96	0.96	0.71	2.2	3.29	2.67	23	26	16	61	104	83	1.37667	0.000158135	0.00030488	up	Hic_asm_9	90378761	90380403	+	Ag10G00362	--	K14329 agmatine coumaroyltransferase [EC:2.3.1.64 2.3.1.-] | (RefSeq) AACT1; anthocyanin 5-aromatic acyltransferase 1 (A)	ko00330: Arginine and proline metabolism; ko01100: Metabolic pathways	PREDICTED: malonyl-coenzyme A:anthocyanin 3-O-glucoside-6''-O-malonyltransferase-like [Daucus carota subsp. sativus]	3MAT_DAHPI RecName: Full=Malonyl-coenzyme A:anthocyanin 3-O-glucoside-6''-O-malonyltransferase {ECO:0000303|PubMed:12481098}; Short=Dv3MaT {ECO:0000303|PubMed:12481098}; Short=Malonyl CoA:anthocyanin 3-O-glucoside-6''-O-malonyltransferase {ECO:0000312|EMBL:AAO12206.1}; EC=2.3.1.171;	At1g03940	GO:0033809,anthocyanin 6''-O-malonyltransferase activity; GO:0102588,cyanidin 3-O-glucoside 6''-O-malonyltransferase activity; GO:0009698,phenylpropanoid metabolic process; GO:0003674,molecular_function; GO:0003824,catalytic activity; GO:0016740,transferase activity; GO:0016746,transferase activity, transferring acyl groups; GO:0016747,transferase activity, transferring acyl groups other than ami…	PF02458.15:Transferase family	--	--	--
Ag10G00363	0.04	0.17	0.29	3.38	4.13	3.58	1	5	7	102	142	121	4.23887	7.19748e-16	3.81195e-15	up	Hic_asm_9	90389050	90392376	+	Ag10G00363	--	K23737 2-lysophosphatidate phosphatase [EC:3.1.3.106] | (RefSeq) NPC3; non-specific phospholipase C3 (A)	ko00561: Glycerolipid metabolism	PREDICTED: non-specific phospholipase C3-like [Daucus carota subsp. sativus]	NPC3_ARATH RecName: Full=Non-specific phospholipase C3; EC=3.1.3.106 {ECO:0000269|PubMed:20045079};	At3g03520	GO:0009506,plasmodesma; GO:0005773,vacuole; GO:0052642,lysophosphatidic acid phosphatase activity; GO:0016036,cellular response to phosphate starvation; GO:0006796,phosphate-containing compound metabolic process; GO:0009395,phospholipid catabolic process; GO:0003674,molecular_function; GO:0003824,catalytic activity; GO:0016787,hydrolase activity; GO:0016788,hydrolase activity, acting on ester bon…	PF04185.14:Phosphoesterase family	--	--	--
Ag10G00364	0.27	0.32	0.22	1.16	1.13	1.4	9	12	7	45	50	61	1.93719	4.71883e-05	9.67802e-05	up	Hic_asm_9	90393072	90397719	-	Ag10G00364	--	K17710 pentatricopeptide repeat domain-containing protein 1 | (RefSeq) Tetratricopeptide repeat (TPR)-like superfamily protein (A)	--	PREDICTED: pentatricopeptide repeat-containing protein At1g08070, chloroplastic-like [Daucus carota subsp. sativus]	PPR21_ARATH RecName: Full=Pentatricopeptide repeat-containing protein At1g08070, chloroplastic {ECO:0000305}; AltName: Full=Protein ORGANELLE TRANSCRIPT PROCESSING 82 {ECO:0000303|PubMed:19845878}; Flags: Precursor;	At1g08070	GO:0009507,chloroplast; GO:0008270,zinc ion binding; GO:0031425,chloroplast RNA processing; GO:0006397,mRNA processing; GO:0003674,molecular_function; GO:0005488,binding; GO:0046872,metal ion binding; GO:0043167,ion binding; GO:0043169,cation binding; GO:0046914,transition metal ion binding; GO:0008152,metabolic process; GO:0006139,nucleobase-containing compound metabolic process; GO:0006396,RNA …	PF13041.6:PPR repeat family	--	--	--
Ag10G00369	7.85	8.11	6	17.35	16.31	20.83	137	159	98	349	374	470	1.05777	8.45566e-08	2.34254e-07	up	Hic_asm_9	90502887	90506792	+	Ag10G00369	--	--	--	PREDICTED: uncharacterized protein LOC108215693 isoform X1 [Daucus carota subsp. sativus]	--	At1g64850	GO:0005509,calcium ion binding; GO:0003674,molecular_function; GO:0005488,binding; GO:0046872,metal ion binding; GO:0043167,ion binding; GO:0043169,cation binding	PF13499.6:EF-hand domain pair	--	--	--
Ag10G00373	3.3	3.88	3.04	6.75	9.79	10.17	81	107	70	191	316	323	1.12502	1.69617e-06	4.12407e-06	up	Hic_asm_9	92184004	92187265	-	Ag10G00373	--	K03439 tRNA (guanine-N7-)-methyltransferase [EC:2.1.1.33] | (RefSeq) tRNA (guanine-N-7) methyltransferase (A)	--	PREDICTED: tRNA (guanine-N(7)-)-methyltransferase [Daucus carota subsp. sativus]	TRMB_ARATH RecName: Full=tRNA (guanine-N(7)-)-methyltransferase {ECO:0000255|HAMAP-Rule:MF_03055}; EC=2.1.1.33 {ECO:0000255|HAMAP-Rule:MF_03055}; AltName: Full=tRNA (guanine(46)-N(7))-methyltransferase {ECO:0000255|HAMAP-Rule:MF_03055}; AltName: Full=tRNA(m7G46)-methyltransferase {ECO:0000255|HAMAP-Rule:MF_03055};	At5g17660	GO:0005634,nucleus; GO:0043527,tRNA methyltransferase complex; GO:0008176,tRNA (guanine-N7-)-methyltransferase activity; GO:0000049,tRNA binding; GO:0036265,RNA (guanine-N7)-methylation; GO:0030488,tRNA methylation; GO:0006400,tRNA modification; GO:0003674,molecular_function; GO:0003824,catalytic activity; GO:0008168,methyltransferase activity; GO:0008173,RNA methyltransferase activity; GO:000817…	PF02390.17:Putative methyltransferase	--	--	--
Ag10G00378	21.32	18.62	17.61	4.54	3.67	9.95	53	52	41	13	12	32	-1.92575	3.44383e-05	7.1792e-05	down	Hic_asm_9	92440224	92440393	+	Ag10G00378	--	K03283 heat shock 70kDa protein 1/2/6/8 | (RefSeq) cpHsc70-1; chloroplast heat shock protein 70-1 (A)	ko03040: Spliceosome; ko04141: Protein processing in endoplasmic reticulum; ko04144: Endocytosis	PREDICTED: stromal 70 kDa heat shock-related protein, chloroplastic-like [Daucus carota subsp. sativus]	HSP7S_PEA RecName: Full=Stromal 70 kDa heat shock-related protein, chloroplastic; Flags: Precursor;	At4g24280	GO:0009570,chloroplast stroma; GO:0005524,ATP binding; GO:0016887,ATPase activity; GO:0051082,unfolded protein binding; GO:0006457,protein folding; GO:0000166,nucleotide binding; GO:0003674,molecular_function; GO:0005488,binding; GO:0008144,drug binding; GO:0017076,purine nucleotide binding; GO:0030554,adenyl nucleotide binding; GO:0032553,ribonucleotide binding; GO:0032555,purine ribonucleotide …	PF00012.20:Hsp70 protein	--	--	--
Ag10G00380	0.12	0.18	0.52	3.9	3.86	4.8	3	5	12	110	124	152	3.66684	1.14765e-13	5.18804e-13	up	Hic_asm_9	93095270	93097245	+	Ag10G00380	--	--	--	PREDICTED: uncharacterized protein LOC108216804 [Daucus carota subsp. sativus]	--	At2g44260	--	PF06101.11:Vacuolar protein sorting-associated protein 62	--	--	--
Ag10G00381	0.6	0.32	0.17	18.6	23.43	20.89	15	9	4	538	773	678	5.59945	2.23108e-61	7.77434e-60	up	Hic_asm_9	93183306	93185544	+	Ag10G00381	--	--	--	PREDICTED: uncharacterized protein LOC108216468 [Daucus carota subsp. sativus]	--	At2g44260	--	PF06101.11:Vacuolar protein sorting-associated protein 62	--	--	--
Ag10G00386	3.12	2.2	2.3	18.59	19.42	19.9	29	23	20	199	237	239	2.67095	1.03328e-20	7.17259e-20	up	Hic_asm_9	93542962	93545402	+	Ag10G00386	--	--	--	PREDICTED: uncharacterized protein LOC108217764 [Daucus carota subsp. sativus]	--	--	GO:0016021,integral component of membrane; GO:0005575,cellular_component; GO:0016020,membrane; GO:0031224,intrinsic component of membrane; GO:0044425,membrane part	--	--	--	--
Ag10G00388	2.99	3.66	2.12	8.03	9.43	10.03	272	374	181	842	1128	1181	1.40131	2.78571e-15	1.41535e-14	up	Hic_asm_9	93638233	93664892	-	Ag10G00388	--	K11000 callose synthase [EC:2.4.1.-] | (RefSeq) CALS1; callose synthase 1 (A)	--	PREDICTED: callose synthase 2-like isoform X1 [Daucus carota subsp. sativus]	CALS1_ARATH RecName: Full=Callose synthase 1; EC=2.4.1.34; AltName: Full=1,3-beta-glucan synthase; AltName: Full=Protein GLUCAN SYNTHASE-LIKE 6;	At1g05570	GO:0000148,1,3-beta-D-glucan synthase complex; GO:0009504,cell plate; GO:0016021,integral component of membrane; GO:0005886,plasma membrane; GO:0009506,plasmodesma; GO:0003843,1,3-beta-D-glucan synthase activity; GO:0046527,glucosyltransferase activity; GO:0006075,(1->3)-beta-D-glucan biosynthetic process; GO:0071555,cell wall organization; GO:0008360,regulation of cell shape; GO:0003674,molecula…	PF02364.15:1,3-beta-glucan synthase component	--	--	--
Ag10G00389	0	0	0	1.36	0.92	2.04	0	0	0	22	17	37	6.54228	2.31491e-06	5.5355e-06	up	Hic_asm_9	93875403	93877649	+	Ag10G00389	--	--	--	PREDICTED: uncharacterized protein LOC108217791 [Daucus carota subsp. sativus]	--	At2g44380	--	PF03107.16:C1 domain	--	--	--
Ag10G00392	0.27	0.35	0.14	1.69	1.42	1.88	6	9	3	44	42	55	2.45334	1.12364e-05	2.48005e-05	up	Hic_asm_9	94136801	94138344	-	Ag10G00392	--	K17609 nucleoredoxin [EC:1.8.1.8] | (RefSeq) DC1 domain-containing protein (A)	--	PREDICTED: uncharacterized protein LOC108217730 [Daucus carota subsp. sativus]	--	At2g17740	--	PF03107.16:C1 domain	--	--	--
Ag10G00402	30.28	28.62	13.67	12.96	12.62	15.32	920	977	389	454	504	602	-1.05885	1.22066e-05	2.68119e-05	down	Hic_asm_9	95876527	95912056	-	Ag10G00402	--	K13106 pre-mRNA-splicing factor CWC26 | (RefSeq) pre-mRNA-splicing factor of RES complex protein (A)	--	hypothetical protein DCAR_015696 [Daucus carota subsp. sativus]	--	At1g31870	--	PF09736.9:Pre-mRNA-splicing factor of RES complex	--	--	--
Ag10G00405	0.15	0.11	0.08	0.55	0.71	0.81	10	8	5	41	61	68	2.32721	3.94264e-06	9.19276e-06	up	Hic_asm_9	95967702	95975010	-	Ag10G00405	--	K05674 ATP-binding cassette, subfamily C (CFTR/MRP), member 10 | (RefSeq) ABCC13; multidrug resistance-associated protein 11 (A)	ko02010: ABC transporters	PREDICTED: ABC transporter C family member 3-like isoform X2 [Daucus carota subsp. sativus]	AB3C_ARATH RecName: Full=ABC transporter C family member 3; Short=ABC transporter ABCC.3; Short=AtABCC3; EC=7.6.2.2; AltName: Full=ATP-energized glutathione S-conjugate pump 3; AltName: Full=Glutathione S-conjugate-transporting ATPase 3; AltName: Full=Multidrug resistance-associated protein 3;	At3g13080	GO:0048046,apoplast; GO:0016021,integral component of membrane; GO:0016020,membrane; GO:0000325,plant-type vacuole; GO:0009506,plasmodesma; GO:0005774,vacuolar membrane; GO:0005773,vacuole; GO:0015431,glutathione S-conjugate-exporting ATPase activity; GO:0008559,xenobiotic transmembrane transporting ATPase activity; GO:0005524,ATP binding; GO:0042626,ATPase activity, coupled to transmembrane move…	PF00005.27:ABC transporter	--	--	--
Ag10G00414	13.01	15.79	15.34	34.54	42.94	43.07	231	315	255	707	1002	989	1.18168	2.88584e-11	1.1012e-10	up	Hic_asm_9	96838330	96841487	-	Ag10G00414	--	K13126 polyadenylate-binding protein | (RefSeq) PSRP2; RNA-binding (RRM/RBD/RNP motifs) family protein (A)	ko03013: RNA transport; ko03015: mRNA surveillance pathway; ko03018: RNA degradation	PREDICTED: 30S ribosomal protein 2, chloroplastic [Daucus carota subsp. sativus]	PSRP2_ARATH RecName: Full=30S ribosomal protein 2, chloroplastic {ECO:0000303|PubMed:12605670}; AltName: Full=Chloroplastic small ribosomal subunit protein cS22 {ECO:0000250|UniProtKB:P82277}; AltName: Full=Plastid-specific 30S ribosomal protein 2, chloroplastic {ECO:0000303|PubMed:12605670}; Short=PSRP-2 {ECO:0000303|PubMed:12605670}; Flags: Precursor;	At3g52150	GO:0009507,chloroplast; GO:0009941,chloroplast envelope; GO:0009570,chloroplast stroma; GO:0009535,chloroplast thylakoid membrane; GO:0005829,cytosol; GO:0005840,ribosome; GO:0009579,thylakoid; GO:0003729,mRNA binding; GO:0003723,RNA binding; GO:0019843,rRNA binding; GO:0003697,single-stranded DNA binding; GO:1901259,chloroplast rRNA processing; GO:1901001,negative regulation of response to salt …	PF00076.22:RNA recognition motif. (a.k.a. RRM, RBD, or RNP domain)	--	--	--
Ag10G00415	0.19	0.32	0.29	1.5	1.06	1.21	7	13	10	63	51	57	1.97709	3.93393e-05	8.14018e-05	up	Hic_asm_9	97003923	97006420	+	Ag10G00415	--	--	--	PREDICTED: pentatricopeptide repeat-containing protein At2g17210 isoform X1 [Daucus carota subsp. sativus]	PP159_ARATH RecName: Full=Pentatricopeptide repeat-containing protein At2g17210;	At2g17210	GO:0043231,intracellular membrane-bounded organelle; GO:0003723,RNA binding; GO:0009451,RNA modification; GO:0003674,molecular_function; GO:0003676,nucleic acid binding; GO:0005488,binding; GO:0097159,organic cyclic compound binding; GO:1901363,heterocyclic compound binding; GO:0008152,metabolic process; GO:0006139,nucleobase-containing compound metabolic process; GO:0006725,cellular aromatic com…	PF01535.20:PPR repeat	--	--	--
Ag10G00417	1.75	1.59	0.55	3.63	3.95	5.52	54	55	16	129	160	220	1.51286	3.60904e-05	7.50262e-05	up	Hic_asm_9	97124203	97126998	-	Ag10G00417	--	--	--	PREDICTED: transcription factor bHLH130-like [Daucus carota subsp. sativus]	BH130_ARATH RecName: Full=Transcription factor bHLH130; AltName: Full=Basic helix-loop-helix protein 130; Short=AtbHLH130; Short=bHLH 130; AltName: Full=Transcription factor EN 69; AltName: Full=bHLH transcription factor bHLH130;	At2g42280	GO:0005634,nucleus; GO:0003700,DNA-binding transcription factor activity; GO:0000981,DNA-binding transcription factor activity, RNA polymerase II-specific; GO:0046983,protein dimerization activity; GO:0000978,RNA polymerase II proximal promoter sequence-specific DNA binding; GO:0048573,photoperiodism, flowering; GO:0006357,regulation of transcription by RNA polymerase II; GO:0006355,regulation of…	PF00010.26:Helix-loop-helix DNA-binding domain	--	--	--
Ag10G00418	0.16	0.17	0.1	1.49	1.88	2.22	5	6	3	55	79	92	3.46137	1.46087e-10	5.23965e-10	up	Hic_asm_9	97165136	97168212	-	Ag10G00418	--	K13096 splicing factor 4 | (RefSeq) GR1; protein gamma response 1 (A)	--	PREDICTED: protein gamma response 1 isoform X1 [Daucus carota subsp. sativus]	GR1_ARATH RecName: Full=Protein gamma response 1; AltName: Full=COM1/SAE2-like protein; AltName: Full=Protein gamma response I;	At3g52120	GO:0005634,nucleus; GO:0035861,site of double-strand break; GO:0003684,damaged DNA binding; GO:0000406,double-strand/single-strand DNA junction binding; GO:0003690,double-stranded DNA binding; GO:0070336,flap-structured DNA binding; GO:0003697,single-stranded DNA binding; GO:0000014,single-stranded DNA endodeoxyribonuclease activity; GO:0000403,Y-form DNA binding; GO:0006974,cellular response to …	PF08573.10:DNA repair protein endonuclease SAE2/CtIP C-terminus	--	--	--
Ag10G00420	412.27	414.96	604.59	91.85	87.96	99.68	4834	5468	6641	1242	1356	1512	-2.6462	2.0321e-31	2.3198e-30	down	Hic_asm_9	97634565	97635366	-	Ag10G00420	--	--	--	PREDICTED: zinc finger A20 and AN1 domain-containing stress-associated protein 5-like [Daucus carota subsp. sativus]	SAP5_ARATH RecName: Full=Zinc finger A20 and AN1 domain-containing stress-associated protein 5; Short=AtSAP5;	At3g12630	GO:0005634,nucleus; GO:0003677,DNA binding; GO:0004842,ubiquitin-protein transferase activity; GO:0008270,zinc ion binding; GO:0051865,protein autoubiquitination; GO:0016567,protein ubiquitination; GO:0006970,response to osmotic stress; GO:0009414,response to water deprivation; GO:0003674,molecular_function; GO:0003676,nucleic acid binding; GO:0005488,binding; GO:0097159,organic cyclic compound b…	PF01428.16:AN1-like Zinc finger	--	--	--
Ag10G00432	19.6	16.17	11.01	37.45	36	42.49	496	460	261	1093	1198	1391	1.0634	3.43672e-08	9.94084e-08	up	Hic_asm_9	98774260	98777766	-	Ag10G00432	--	--	--	PREDICTED: uncharacterized protein LOC108217067 [Daucus carota subsp. sativus]	--	At5g56530	--	PF03080.15:Neprosin	--	--	--
Ag10G00453	17.17	17.96	18.65	62.22	75.82	68.38	405	476	412	1692	2351	2086	1.67152	3.88659e-26	3.54652e-25	up	Hic_asm_9	100962213	100969820	+	Ag10G00453	--	K13506 glycerol-3-phosphate O-acyltransferase 3/4 [EC:2.3.1.15] | (RefSeq) GPAT9; glycerol-3-phosphate acyltransferase 9 (A)	ko00561: Glycerolipid metabolism; ko00564: Glycerophospholipid metabolism; ko01100: Metabolic pathways; ko01110: Biosynthesis of secondary metabolites	PREDICTED: glycerol-3-phosphate acyltransferase 3 [Daucus carota subsp. sativus]	GPAT9_ARATH RecName: Full=Glycerol-3-phosphate acyltransferase 9 {ECO:0000303|PubMed:19539490}; Short=AtGPAT9 {ECO:0000303|PubMed:19539490}; EC=2.3.1.15 {ECO:0000269|PubMed:26586834, ECO:0000269|PubMed:27325892};	At5g60620	GO:0005783,endoplasmic reticulum; GO:0005789,endoplasmic reticulum membrane; GO:0016021,integral component of membrane; GO:0005886,plasma membrane; GO:0004366,glycerol-3-phosphate O-acyltransferase activity; GO:0043621,protein self-association; GO:0102420,sn-1-glycerol-3-phosphate C16:0-DCA-CoA acyl transferase activity; GO:0006651,diacylglycerol biosynthetic process; GO:0006633,fatty acid biosyn…	PF01553.21:Acyltransferase	--	--	--
Ag10G00454	1.22	3.08	1.27	3.59	7.23	5.59	36	102	35	122	280	213	1.315	0.000490142	0.0008874	up	Hic_asm_9	100970654	100977422	+	Ag10G00454	--	--	--	PREDICTED: protein DETOXIFICATION 45, chloroplastic-like [Daucus carota subsp. sativus]	DTX45_ARATH RecName: Full=Protein DETOXIFICATION 45, chloroplastic {ECO:0000303|PubMed:11739388}; Short=AtDTX45 {ECO:0000303|PubMed:11739388}; AltName: Full=Multidrug and toxic compound extrusion protein 45 {ECO:0000305}; Short=MATE protein 45 {ECO:0000305}; Flags: Precursor;	At2g38330	GO:0009507,chloroplast; GO:0031969,chloroplast membrane; GO:0016021,integral component of membrane; GO:0015297,antiporter activity; GO:0042910,xenobiotic transmembrane transporter activity; GO:0003674,molecular_function; GO:0005215,transporter activity; GO:0022857,transmembrane transporter activity; GO:0015291,secondary active transmembrane transporter activity; GO:0022804,active transmembrane tr…	PF01554.18:MatE	--	--	--
Ag10G00455	0.56	1.39	1.25	5.3	7.42	5.26	13	36	27	141	225	157	2.22296	1.0242e-09	3.4197e-09	up	Hic_asm_9	100977644	100979601	-	Ag10G00455	--	K00485 dimethylaniline monooxygenase (N-oxide forming) [EC:1.14.13.8] | (RefSeq) FMO1; flavin-dependent monooxygenase 1 (A)	--	PREDICTED: probable flavin-containing monooxygenase 1 [Daucus carota subsp. sativus]	FMO1_ARATH RecName: Full=Probable flavin-containing monooxygenase 1; EC=1.14.13.-;	At1g19250	GO:0050660,flavin adenine dinucleotide binding; GO:0004499,N,N-dimethylaniline monooxygenase activity; GO:0050661,NADP binding; GO:0031543,peptidyl-proline dioxygenase activity; GO:0062047,pipecolic acid N-hydroxylase; GO:0071456,cellular response to hypoxia; GO:0042742,defense response to bacterium; GO:0050832,defense response to fungus; GO:0002758,innate immune response-activating signal transd…	PF00743.19:Flavin-binding monooxygenase-like	--	--	--
Ag10G00456	0.83	0.51	0.96	7.23	6.15	7.41	23	16	25	232	225	267	2.9203	4.12454e-19	2.6486e-18	up	Hic_asm_9	100980987	100983245	-	Ag10G00456	--	K00485 dimethylaniline monooxygenase (N-oxide forming) [EC:1.14.13.8] | (RefSeq) FMO1; flavin-dependent monooxygenase 1 (A)	--	PREDICTED: probable flavin-containing monooxygenase 1 [Daucus carota subsp. sativus]	FMO1_ARATH RecName: Full=Probable flavin-containing monooxygenase 1; EC=1.14.13.-;	At1g19250	GO:0050660,flavin adenine dinucleotide binding; GO:0004499,N,N-dimethylaniline monooxygenase activity; GO:0050661,NADP binding; GO:0031543,peptidyl-proline dioxygenase activity; GO:0062047,pipecolic acid N-hydroxylase; GO:0071456,cellular response to hypoxia; GO:0042742,defense response to bacterium; GO:0050832,defense response to fungus; GO:0002758,innate immune response-activating signal transd…	PF00743.19:Flavin-binding monooxygenase-like	--	--	--
Ag10G00461	14.73	18.32	14.29	8.47	9.7	9.05	350	489	318	232	303	278	-1.05488	1.67841e-10	5.98846e-10	down	Hic_asm_9	101581491	101594687	+	Ag10G00461	--	--	--	PREDICTED: uncharacterized protein LOC108218988 isoform X1 [Daucus carota subsp. sativus]	--	At2g45250	--	--	--	--	--
Ag10G00464	5.46	4.08	3.36	1.75	2.15	1.58	243	204	140	90	126	91	-1.48615	4.25228e-09	1.33893e-08	down	Hic_asm_9	101710925	101717208	-	Ag10G00464	--	K00924 kinase [EC:2.7.1.-] | (RefSeq) CST; Protein kinase superfamily protein (A)	--	hypothetical protein DCAR_015659 [Daucus carota subsp. sativus]	PP158_ARATH RecName: Full=Pentatricopeptide repeat-containing protein At2g17140;	At2g17140	--	PF12854.7:PPR repeat	--	--	--
Ag10G00465	12.86	15.32	12.3	6.15	6.78	4.41	212	284	190	117	147	94	-1.47853	2.52709e-10	8.89654e-10	down	Hic_asm_9	101781091	101784394	-	Ag10G00465	--	K03063 26S proteasome regulatory subunit T3 | (RefSeq) RPT3; regulatory particle triple-A ATPase 3 (A)	ko03050: Proteasome	PREDICTED: 26S protease regulatory subunit 6B homolog [Brassica rapa]	PRS6B_ARATH RecName: Full=26S proteasome regulatory subunit 6B homolog; AltName: Full=26S protease subunit 6B homolog; AltName: Full=26S proteasome AAA-ATPase subunit RPT3; AltName: Full=Protein BMAA insensitive morphology 409; AltName: Full=Regulatory particle triple-A ATPase subunit 3;	At5g58290	GO:0005618,cell wall; GO:0005829,cytosol; GO:0031597,cytosolic proteasome complex; GO:0005634,nucleus; GO:0009506,plasmodesma; GO:0000502,proteasome complex; GO:0008540,proteasome regulatory particle, base subcomplex; GO:0005524,ATP binding; GO:0036402,proteasome-activating ATPase activity; GO:0045899,positive regulation of RNA polymerase II transcriptional preinitiation complex assembly; GO:0030…	PF00004.29:ATPase family associated with various cellular activities (AAA)	--	--	--
Ag10G00466	5.75	7.14	5.38	1.65	1.99	1.79	154	215	135	51	70	62	-2.00566	2.12726e-17	1.23194e-16	down	Hic_asm_9	101805660	101813023	+	Ag10G00466	--	K01640 hydroxymethylglutaryl-CoA lyase [EC:4.1.3.4] | (RefSeq) Aldolase superfamily protein (A)	ko00072: Synthesis and degradation of ketone bodies; ko00280: Valine, leucine and isoleucine degradation; ko00650: Butanoate metabolism; ko01100: Metabolic pathways; ko01110: Biosynthesis of secondary metabolites; ko04146: Peroxisome	PREDICTED: hydroxymethylglutaryl-CoA lyase, mitochondrial isoform X1 [Daucus carota subsp. sativus]	HMGCL_ARATH RecName: Full=Hydroxymethylglutaryl-CoA lyase, mitochondrial; Short=HL; Short=HMG-CoA lyase; EC=4.1.3.4; AltName: Full=3-hydroxy-3-methylglutarate-CoA lyase;	At2g26800	GO:0005759,mitochondrial matrix; GO:0005739,mitochondrion; GO:0004419,hydroxymethylglutaryl-CoA lyase activity; GO:0046872,metal ion binding; GO:0046951,ketone body biosynthetic process; GO:0006552,leucine catabolic process; GO:0006629,lipid metabolic process; GO:0003674,molecular_function; GO:0003824,catalytic activity; GO:0016829,lyase activity; GO:0016830,carbon-carbon lyase activity; GO:00168…	PF00682.19:HMGL-like	--	--	--
Ag10G00467	12.4	10.81	13.13	38.24	46.55	46.06	245	240	243	871	1209	1177	1.57469	6.67325e-17	3.76102e-16	up	Hic_asm_9	101870523	101872763	+	Ag10G00467	--	--	--	PREDICTED: transport and Golgi organization 2 homolog [Daucus carota subsp. sativus]	--	At4g38260	--	PF05742.12:Transport and Golgi organisation 2	--	--	--
Ag10G00473	0	0.07	0	2.83	1.91	1.62	0	1	0	39	30	25	5.91466	9.10878e-06	2.03197e-05	up	Hic_asm_9	102780462	102784061	-	Ag10G00473	--	--	--	PREDICTED: B3 domain-containing protein Os01g0234100-like isoform X1 [Daucus carota subsp. sativus]	--	--	GO:0005634,nucleus; GO:0003677,DNA binding; GO:0003674,molecular_function; GO:0003676,nucleic acid binding; GO:0005488,binding; GO:0097159,organic cyclic compound binding; GO:1901363,heterocyclic compound binding; GO:0005622,intracellular; GO:0005575,cellular_component; GO:0005623,cell; GO:0043231,intracellular membrane-bounded organelle; GO:0043226,organelle; GO:0043227,membrane-bounded organell…	--	--	--	--
Ag10G00474	3.97	5.78	2.77	10.49	13.26	12.39	254	415	166	773	1114	1024	1.2896	1.33071e-09	4.38478e-09	up	Hic_asm_9	103077786	103098703	+	Ag10G00474	--	K12599 antiviral helicase SKI2 [EC:3.6.4.-] | (RefSeq) RNA helicase, ATP-dependent, SK12/DOB1 protein (A)	ko03018: RNA degradation	PREDICTED: ATP-dependent RNA helicase SKI2 isoform X2 [Erythranthe guttata]	SKI2_ARATH RecName: Full=DExH-box ATP-dependent RNA helicase DExH11 {ECO:0000305}; EC=3.6.4.13; AltName: Full=AtHELPS {ECO:0000303|PubMed:21535471}; AltName: Full=Protein SKI2 homolog {ECO:0000303|PubMed:22511887}; Short=AtSKI2 {ECO:0000303|PubMed:22511887};	At3g46960	GO:0005737,cytoplasm; GO:0055087,Ski complex; GO:0005773,vacuole; GO:0005524,ATP binding; GO:0003723,RNA binding; GO:0003724,RNA helicase activity; GO:0070478,nuclear-transcribed mRNA catabolic process, 3'-5' exonucleolytic nonsense-mediated decay; GO:1904278,positive regulation of wax biosynthetic process; GO:0016441,posttranscriptional gene silencing; GO:0006813,potassium ion transport; GO:0090…	PF08148.12:DSHCT (NUC185) domain	--	--	--
Ag10G00477	24.98	23.67	38.08	9.37	7.95	6.55	416	443	594	180	174	141	-2.14966	1.02122e-13	4.64037e-13	down	Hic_asm_9	103740909	103742047	-	Ag10G00477	--	K14491 two-component response regulator ARR-B family | (RefSeq) RR12; response regulator 12 (A)	ko04075: Plant hormone signal transduction	PREDICTED: transcription factor PCL1-like [Daucus carota subsp. sativus]	PCLL_ARATH RecName: Full=Transcription factor BOA; AltName: Full=Protein BROTHER OF LUX ARRHYTHMO; AltName: Full=Protein PHYTOCLOCK 1-like; Short=Protein PCL1-like;	At5g59570	GO:0005634,nucleus; GO:0003677,DNA binding; GO:0003700,DNA-binding transcription factor activity; GO:0007623,circadian rhythm; GO:0009909,regulation of flower development; GO:0006355,regulation of transcription, DNA-templated; GO:0003674,molecular_function; GO:0003676,nucleic acid binding; GO:0005488,binding; GO:0097159,organic cyclic compound binding; GO:1901363,heterocyclic compound binding; GO…	PF00249.31:Myb-like DNA-binding domain	GARP-G2-like	TF	GARP->GARP-G2-like
Ag10G00481	0	0	0	0.55	1.15	1.22	0	0	0	10	24	25	6.14303	1.86359e-05	4.01139e-05	up	Hic_asm_9	104122594	104124786	+	Ag10G00481	--	K07025 putative hydrolase of the HAD superfamily | (RefSeq) Haloacid dehalogenase-like hydrolase (HAD) superfamily protein (A)	--	PREDICTED: uncharacterized protein LOC108217783 [Daucus carota subsp. sativus]	--	At5g59480	GO:0016787,hydrolase activity; GO:0003674,molecular_function; GO:0003824,catalytic activity	PF13419.6:Haloacid dehalogenase-like hydrolase	--	--	--
Ag10G00484	29.09	33.03	32.27	12.59	13.07	12.68	1300	1659	1351	649	768	733	-1.56587	3.59466e-25	3.14481e-24	down	Hic_asm_9	104259800	104263590	-	Ag10G00484	--	K14494 DELLA protein | (RefSeq) RGL2; RGA-like 2 (A)	ko04075: Plant hormone signal transduction	PREDICTED: scarecrow-like protein 14 [Daucus carota subsp. sativus]	SCL14_ARATH RecName: Full=Scarecrow-like protein 14; Short=AtSCL14; AltName: Full=GRAS family protein 2; Short=AtGRAS-2;	At1g07530	GO:0005829,cytosol; GO:0005634,nucleus; GO:0003700,DNA-binding transcription factor activity; GO:0043565,sequence-specific DNA binding; GO:0000976,transcription regulatory region sequence-specific DNA binding; GO:0045893,positive regulation of transcription, DNA-templated; GO:0006355,regulation of transcription, DNA-templated; GO:0010200,response to chitin; GO:0080183,response to photooxidative s…	PF03514.14:GRAS domain family	GRAS	TF	GRAS
Ag10G00485	0	0	0	1.61	1.64	1.99	0	0	0	36	42	50	7.28977	1.58037e-08	4.716e-08	up	Hic_asm_9	104574881	104576794	-	Ag10G00485	--	K13418 somatic embryogenesis receptor kinase 1 [EC:2.7.10.1 2.7.11.1] | (RefSeq) SERK1; somatic embryogenesis receptor-like kinase 1 (A)	--	PREDICTED: probable receptor-like protein kinase At1g11050 [Daucus carota subsp. sativus]	Y1105_ARATH RecName: Full=Probable receptor-like protein kinase At1g11050; EC=2.7.11.1; Flags: Precursor;	At1g11050	GO:0016021,integral component of membrane; GO:0005886,plasma membrane; GO:0005524,ATP binding; GO:0106310,NA; GO:0004674,protein serine/threonine kinase activity; GO:0106311,NA; GO:0046777,protein autophosphorylation; GO:0000166,nucleotide binding; GO:0003674,molecular_function; GO:0005488,binding; GO:0008144,drug binding; GO:0017076,purine nucleotide binding; GO:0030554,adenyl nucleotide binding…	--	--	--	--
Ag10G00486	0.47	0.74	0.54	4.52	2.7	5.08	13	23	14	145	99	183	2.56898	1.00059e-10	3.64351e-10	up	Hic_asm_9	104865689	104868111	+	Ag10G00486	--	K05909 laccase [EC:1.10.3.2] | (RefSeq) LAC14; laccase 14 (A)	--	PREDICTED: laccase-14-like [Daucus carota subsp. sativus]	LAC9_ORYSJ RecName: Full=Putative laccase-9; EC=1.10.3.2; AltName: Full=Benzenediol:oxygen oxidoreductase 9; AltName: Full=Diphenol oxidase 9; AltName: Full=Urishiol oxidase 9; Flags: Precursor;	At5g09360	GO:0048046,apoplast; GO:0005507,copper ion binding; GO:0052716,hydroquinone:oxygen oxidoreductase activity; GO:0016491,oxidoreductase activity; GO:0046274,lignin catabolic process; GO:0003674,molecular_function; GO:0005488,binding; GO:0046872,metal ion binding; GO:0043167,ion binding; GO:0043169,cation binding; GO:0046914,transition metal ion binding; GO:0003824,catalytic activity; GO:0016682,oxi…	PF07731.14:Multicopper oxidase	--	--	--
Ag10G00487	0.98	0.66	0.61	1.73	1.72	2.33	53	40	31	108	122	163	1.10414	0.000437295	0.000796881	up	Hic_asm_9	104868238	104874395	-	Ag10G00487	--	K12599 antiviral helicase SKI2 [EC:3.6.4.-] | (RefSeq) RNA helicase, ATP-dependent, SK12/DOB1 protein (A)	ko03018: RNA degradation	PREDICTED: pentatricopeptide repeat-containing protein At1g71490-like [Daucus carota subsp. sativus]	PP116_ARATH RecName: Full=Pentatricopeptide repeat-containing protein At1g71490;	At1g71490	GO:0043231,intracellular membrane-bounded organelle; GO:0003723,RNA binding; GO:0009451,RNA modification; GO:0003674,molecular_function; GO:0003676,nucleic acid binding; GO:0005488,binding; GO:0097159,organic cyclic compound binding; GO:1901363,heterocyclic compound binding; GO:0008152,metabolic process; GO:0006139,nucleobase-containing compound metabolic process; GO:0006725,cellular aromatic com…	PF01535.20:PPR repeat	--	--	--
Ag10G00490	0	0.04	0	4.19	6.39	3.67	0	1	0	107	186	105	7.95781	1.12175e-10	4.06425e-10	up	Hic_asm_9	105095224	105096737	+	Ag10G00490	--	--	--	PREDICTED: fasciclin-like arabinogalactan protein 4 [Daucus carota subsp. sativus]	FLA4_ARATH RecName: Full=Fasciclin-like arabinogalactan protein 4; AltName: Full=Protein SALT OVERLY SENSITIVE 5; Flags: Precursor;	At3g46550	GO:0031225,anchored component of membrane; GO:0046658,anchored component of plasma membrane; GO:0009897,external side of plasma membrane; GO:0005886,plasma membrane; GO:0030247,polysaccharide binding; GO:0009738,abscisic acid-activated signaling pathway; GO:0007155,cell adhesion; GO:0010192,mucilage biosynthetic process; GO:0048354,mucilage biosynthetic process involved in seed coat development; …	PF02469.22:Fasciclin domain	--	--	--
Ag10G00491	15.79	19.27	16.09	8.77	10.38	10.21	331	454	316	212	286	277	-1.06056	4.35027e-10	1.50479e-09	down	Hic_asm_9	105127569	105129493	+	Ag10G00491	--	K12471 epsin | (RefSeq) ENTH/VHS family protein (A)	ko04144: Endocytosis	PREDICTED: ENTH domain-containing protein C794.11c isoform X1 [Daucus carota subsp. sativus]	EPN2_ARATH RecName: Full=Clathrin interactor EPSIN 2; AltName: Full=EPSIN-related 2;	At3g46540	GO:0009504,cell plate; GO:0030125,clathrin vesicle coat; GO:0005829,cytosol; GO:0005768,endosome; GO:0005794,Golgi apparatus; GO:0043231,intracellular membrane-bounded organelle; GO:0005886,plasma membrane; GO:0005774,vacuolar membrane; GO:0030276,clathrin binding; GO:0005543,phospholipid binding; GO:0006897,endocytosis; GO:0015031,protein transport; GO:0005515,protein binding; GO:0003674,molecul…	PF01417.20:ENTH domain	--	--	--
Ag10G00495	56	57.21	56.97	22.09	21.24	23.85	1554	1784	1481	707	775	856	-1.60675	1.31425e-27	1.28454e-26	down	Hic_asm_9	105223308	105225468	+	Ag10G00495	--	--	--	PREDICTED: uncharacterized protein LOC108215636 [Daucus carota subsp. sativus]	--	At2g37570	--	--	--	--	--
Ag10G00496	65.78	46.4	89.57	578.82	526.25	462.24	878	696	1120	8910	9236	7982	2.66358	1.26578e-22	9.73718e-22	up	Hic_asm_9	105501119	105502031	-	Ag10G00496	--	--	--	PREDICTED: osmotin-like protein [Daucus carota subsp. sativus]	OLP1_SOLLC RecName: Full=Osmotin-like protein; Flags: Precursor;	At2g28790	GO:0005618,cell wall; GO:0005576,extracellular region; GO:0006952,defense response; GO:0006950,response to stress; GO:0008150,biological_process; GO:0050896,response to stimulus; GO:0005575,cellular_component; GO:0005623,cell; GO:0030312,external encapsulating structure; GO:0044464,cell part; GO:0071944,cell periphery	PF00314.17:Thaumatin family	--	--	--
Ag10G00499	269.44	185.71	249.96	50.8	40.47	43.63	5767	4467	5012	1254	1139	1208	-2.65879	5.49569e-35	7.29231e-34	down	Hic_asm_9	105540285	105545134	-	Ag10G00499	--	--	--	PREDICTED: uncharacterized protein LOC108218106 [Daucus carota subsp. sativus]	--	At1g07650	--	PF12681.7:Glyoxalase-like domain	--	--	--
Ag10G00500	130.4	58.59	96.44	244.64	238.55	299.77	1224	618	848	2648	2944	3640	1.17608	1.93616e-05	4.15632e-05	up	Hic_asm_9	105552730	105553371	-	Ag10G00500	--	K11252 histone H2B | (RefSeq) Histone superfamily protein (A)	--	PREDICTED: histone H2B-like [Daucus carota subsp. sativus]	H2B3_ARATH RecName: Full=Histone H2B.3; Short=HTB3;	At2g28720	GO:0000786,nucleosome; GO:0005634,nucleus; GO:0005777,peroxisome; GO:0003677,DNA binding; GO:0046982,protein heterodimerization activity; GO:0006334,nucleosome assembly; GO:0003674,molecular_function; GO:0003676,nucleic acid binding; GO:0005488,binding; GO:0097159,organic cyclic compound binding; GO:1901363,heterocyclic compound binding; GO:0005515,protein binding; GO:0046983,protein dimerization…	PF00125.24:Core histone H2A/H2B/H3/H4	--	--	--
Ag10G00505	25.77	34.11	36.51	2.3	2.08	2.78	330	491	438	34	35	46	-4.02516	1.30275e-50	3.08163e-49	down	Hic_asm_9	106008375	106009250	+	Ag10G00505	--	--	--	PREDICTED: zinc finger protein ZAT12-like [Daucus carota subsp. sativus]	ZAT11_ARATH RecName: Full=Zinc finger protein ZAT11;	At2g28710	GO:0005634,nucleus; GO:0003700,DNA-binding transcription factor activity; GO:0046872,metal ion binding; GO:0000976,transcription regulatory region sequence-specific DNA binding; GO:0071289,cellular response to nickel ion; GO:2000280,regulation of root development; GO:0006355,regulation of transcription, DNA-templated; GO:0010200,response to chitin; GO:0140110,transcription regulator activity; GO:…	PF13912.6:C2H2-type zinc finger	C2H2	TF	C2H2
Ag10G00506	5.01	6.4	6.16	0.49	1.15	3.8	53	76	61	6	16	52	-1.96847	0.000735043	0.00129998	down	Hic_asm_9	106065032	106065754	+	Ag10G00506	--	--	--	PREDICTED: zinc finger protein ZAT12-like [Daucus carota subsp. sativus]	ZAT11_ARATH RecName: Full=Zinc finger protein ZAT11;	At2g37430	GO:0005634,nucleus; GO:0003700,DNA-binding transcription factor activity; GO:0046872,metal ion binding; GO:0000976,transcription regulatory region sequence-specific DNA binding; GO:0071289,cellular response to nickel ion; GO:2000280,regulation of root development; GO:0006355,regulation of transcription, DNA-templated; GO:0010200,response to chitin; GO:0140110,transcription regulator activity; GO:…	PF13912.6:C2H2-type zinc finger	C2H2	TF	C2H2
Ag10G00521	45.8	45.79	34.04	20.29	21.53	23.92	922	1036	642	471	570	623	-1.18652	2.76523e-16	1.49741e-15	down	Hic_asm_9	106762086	106768968	+	Ag10G00521	--	K21444 poly(rC)-binding protein 3/4 | (RefSeq) RNA-binding KH domain-containing protein (A)	--	PREDICTED: poly(rC)-binding protein 4-like [Daucus carota subsp. sativus]	PEP_ARATH RecName: Full=RNA-binding KH domain-containing protein PEPPER {ECO:0000303|PubMed:16356489};	At5g15270	GO:0005737,cytoplasm; GO:0005634,nucleus; GO:0003729,mRNA binding; GO:0048467,gynoecium development; GO:0009299,mRNA transcription; GO:0048579,negative regulation of long-day photoperiodism, flowering; GO:0048577,negative regulation of short-day photoperiodism, flowering; GO:0010468,regulation of gene expression; GO:0006396,RNA processing; GO:0048367,shoot system development; GO:0003674,molecular…	PF00013.29:KH domain	--	--	--
Ag10G00524	0	0	0	3.23	3.61	5.69	0	0	0	77	98	152	8.63212	3.71604e-12	1.5138e-11	up	Hic_asm_9	107090912	107092887	-	Ag10G00524	--	K01206 alpha-L-fucosidase [EC:3.2.1.51] | (RefSeq) FXG1; alpha-fucosidase 1 (A)	ko00511: Other glycan degradation	PREDICTED: GDSL esterase/lipase At1g33811 [Daucus carota subsp. sativus]	GDL17_ARATH RecName: Full=GDSL esterase/lipase At1g33811; EC=3.1.1.-; AltName: Full=Extracellular lipase At1g33811; Flags: Precursor;	At1g33810	GO:0005576,extracellular region; GO:0016788,hydrolase activity, acting on ester bonds; GO:0016042,lipid catabolic process; GO:0003674,molecular_function; GO:0003824,catalytic activity; GO:0016787,hydrolase activity; GO:0008152,metabolic process; GO:0006629,lipid metabolic process; GO:0008150,biological_process; GO:0009056,catabolic process; GO:0044238,primary metabolic process; GO:0071704,organic…	PF00657.22:GDSL-like Lipase/Acylhydrolase	--	--	--
Ag10G00526	74.6	67.28	79.67	47.79	41.28	38.61	2224	2254	2225	1643	1618	1489	-1.06529	1.65005e-08	4.91557e-08	down	Hic_asm_9	107763414	107767956	-	Ag10G00526	--	K12872 pre-mRNA-splicing factor RBM22/SLT11 | (RefSeq) MAC5A; CCCH-type zinc fingerfamily protein with RNA-binding domain-containing protein (A)	ko03040: Spliceosome	PREDICTED: zinc finger CCCH domain-containing protein 40-like [Daucus carota subsp. sativus]	C3H40_ORYSJ RecName: Full=Zinc finger CCCH domain-containing protein 40; Short=OsC3H40;	At1g07360	GO:0000974,Prp19 complex; GO:0071006,U2-type catalytic step 1 spliceosome; GO:0071007,U2-type catalytic step 2 spliceosome; GO:0003677,DNA binding; GO:0046872,metal ion binding; GO:0036002,pre-mRNA binding; GO:0017070,U6 snRNA binding; GO:0003674,molecular_function; GO:0003676,nucleic acid binding; GO:0005488,binding; GO:0097159,organic cyclic compound binding; GO:1901363,heterocyclic compound bi…	PF00076.22:RNA recognition motif. (a.k.a. RRM, RBD, or RNP domain)	--	--	--
Ag10G00534	0.13	0.12	0.14	11.07	14.34	13.95	2	2	2	191	282	270	6.39267	1.56888e-23	1.26462e-22	up	Hic_asm_9	109487640	109489058	+	Ag10G00534	--	K07213 copper chaperone | (RefSeq) CCH; copper chaperone (A)	--	PREDICTED: uncharacterized protein LOC108218133 [Daucus carota subsp. sativus]	NAKR2_ARATH RecName: Full=Protein SODIUM POTASSIUM ROOT DEFECTIVE 2 {ECO:0000303|PubMed:21193571}; Short=NaKR2 {ECO:0000303|PubMed:21193571}; AltName: Full=Heavy metal-associated plant protein 3 {ECO:0000303|PubMed:23368984}; Short=AtHPP03 {ECO:0000303|PubMed:23368984};	At2g28660	GO:0046872,metal ion binding; GO:0003674,molecular_function; GO:0005488,binding; GO:0043167,ion binding; GO:0043169,cation binding	PF00403.26:Heavy-metal-associated domain	--	--	--
Ag10G00536	0.12	0.05	0	1.02	2.15	1.83	4	2	0	39	94	79	4.58005	1.71552e-09	5.59878e-09	up	Hic_asm_9	109502768	109505045	-	Ag10G00536	--	K13417 somatic embryogenesis receptor kinase 4 [EC:2.7.10.1 2.7.11.1] | (RefSeq) SERK4; somatic embryogenesis receptor-like kinase 4 (A)	ko04626: Plant-pathogen interaction	PREDICTED: probable receptor-like protein kinase At1g11050 isoform X1 [Daucus carota subsp. sativus]	Y1105_ARATH RecName: Full=Probable receptor-like protein kinase At1g11050; EC=2.7.11.1; Flags: Precursor;	At1g11050	GO:0016021,integral component of membrane; GO:0005886,plasma membrane; GO:0005524,ATP binding; GO:0106310,NA; GO:0004674,protein serine/threonine kinase activity; GO:0106311,NA; GO:0046777,protein autophosphorylation; GO:0000166,nucleotide binding; GO:0003674,molecular_function; GO:0005488,binding; GO:0008144,drug binding; GO:0017076,purine nucleotide binding; GO:0030554,adenyl nucleotide binding…	PF00069.25:Protein kinase domain	--	--	--
Ag10G00538	0.89	0.83	1.15	6.11	6.53	7.25	19	20	23	151	184	201	2.5374	1.17256e-15	6.11016e-15	up	Hic_asm_9	111124760	111127820	+	Ag10G00538	--	--	--	PREDICTED: uncharacterized GPI-anchored protein At4g28100-like [Daucus carota subsp. sativus]	UGPI7_ARATH RecName: Full=Uncharacterized GPI-anchored protein At4g28100; Flags: Precursor;	At3g18050	GO:0031225,anchored component of membrane; GO:0046658,anchored component of plasma membrane; GO:0005886,plasma membrane; GO:0005575,cellular_component; GO:0016020,membrane; GO:0031224,intrinsic component of membrane; GO:0044425,membrane part; GO:0005623,cell; GO:0031226,intrinsic component of plasma membrane; GO:0044459,plasma membrane part; GO:0044464,cell part; GO:0071944,cell periphery	--	--	--	--
Ag10G00546	2.1	2.35	1.12	5.73	8.1	6.85	84	106	42	265	427	355	1.64789	1.37992e-10	4.95943e-10	up	Hic_asm_9	112111813	112115196	-	Ag10G00546	--	K12486 stromal membrane-associated protein | (RefSeq) Calcium-dependent ARF-type GTPase activating protein family (A)	ko04144: Endocytosis	PREDICTED: multiple C2 and transmembrane domain-containing protein 1 [Cucumis sativus]	FTIP3_ARATH RecName: Full=FT-interacting protein 3 {ECO:0000303|PubMed:29742441}; AltName: Full=Multiple C2 domain and transmembrane region protein 3 {ECO:0000303|PubMed:29259105};	At3g57880	GO:0005618,cell wall; GO:0005737,cytoplasm; GO:0005829,cytosol; GO:0005783,endoplasmic reticulum; GO:0005789,endoplasmic reticulum membrane; GO:0005768,endosome; GO:0010008,endosome membrane; GO:0000139,Golgi membrane; GO:0016021,integral component of membrane; GO:0005886,plasma membrane; GO:0009506,plasmodesma; GO:0046872,metal ion binding; GO:0016757,transferase activity, transferring glycosyl …	PF08372.10:Plant phosphoribosyltransferase C-terminal	--	--	--
Ag10G00555	0.14	0	0.15	0.9	1.11	0.77	3	0	3	22	31	21	3.00879	0.000707008	0.00125329	up	Hic_asm_9	112881681	112883947	+	Ag10G00555	--	--	--	FT-interacting protein 1 [Jatropha curcas]	FTIP3_ARATH RecName: Full=FT-interacting protein 3 {ECO:0000303|PubMed:29742441}; AltName: Full=Multiple C2 domain and transmembrane region protein 3 {ECO:0000303|PubMed:29259105};	At3g57880	GO:0005618,cell wall; GO:0005737,cytoplasm; GO:0005829,cytosol; GO:0005783,endoplasmic reticulum; GO:0005789,endoplasmic reticulum membrane; GO:0005768,endosome; GO:0010008,endosome membrane; GO:0000139,Golgi membrane; GO:0016021,integral component of membrane; GO:0005886,plasma membrane; GO:0009506,plasmodesma; GO:0046872,metal ion binding; GO:0016757,transferase activity, transferring glycosyl …	PF08372.10:Plant phosphoribosyltransferase C-terminal	--	--	--
Ag10G00556	7.1	9.81	7.83	19.22	22.25	17.75	211	328	218	659	870	683	1.00214	4.8679e-08	1.38413e-07	up	Hic_asm_9	113402393	113406986	+	Ag10G00556	--	K20536 mitogen-activated protein kinase 3 [EC:2.7.11.24] | (RefSeq) MPK3; mitogen-activated protein kinase 3 (A)	ko04016: MAPK signaling pathway - plant; ko04626: Plant-pathogen interaction	MAP kinase I [Petroselinum crispum]	MPK3_ARATH RecName: Full=Mitogen-activated protein kinase 3 {ECO:0000303|PubMed:8282107}; Short=AtMPK3 {ECO:0000303|PubMed:8282107}; Short=MAP kinase 3 {ECO:0000303|PubMed:8282107}; EC=2.7.11.24 {ECO:0000255|PROSITE-ProRule:PRU00159, ECO:0000269|PubMed:12220631, ECO:0000269|PubMed:15500467};	At3g45640	GO:0005938,cell cortex; GO:0005737,cytoplasm; GO:0005634,nucleus; GO:0005524,ATP binding; GO:0004707,MAP kinase activity; GO:0004672,protein kinase activity; GO:0106310,NA; GO:0004674,protein serine/threonine kinase activity; GO:0106311,NA; GO:0009738,abscisic acid-activated signaling pathway; GO:0010120,camalexin biosynthetic process; GO:0010229,inflorescence development; GO:0035556,intracellula…	PF00069.25:Protein kinase domain	--	--	--
Ag10G00559	301.84	265.27	321.52	904.35	842.27	895.39	4691	4633	4681	16208	17211	18002	1.29794	5.60572e-14	2.58833e-13	up	Hic_asm_9	114851355	114853656	+	Ag10G00559	--	K02984 small subunit ribosomal protein S3Ae | (RefSeq) Ribosomal protein S3Ae (A)	ko03010: Ribosome	PREDICTED: 40S ribosomal protein S3a-like [Daucus carota subsp. sativus]	RS3A_DAUCA RecName: Full=40S ribosomal protein S3a {ECO:0000255|HAMAP-Rule:MF_03122}; AltName: Full=Protein cyc07;	At4g34670	GO:0022627,cytosolic small ribosomal subunit; GO:0003735,structural constituent of ribosome; GO:0006412,translation; GO:0003674,molecular_function; GO:0005198,structural molecule activity; GO:0008152,metabolic process; GO:0006518,peptide metabolic process; GO:0006807,nitrogen compound metabolic process; GO:0008150,biological_process; GO:0009058,biosynthetic process; GO:0009059,macromolecule biosy…	PF01015.18:Ribosomal S3Ae family	--	--	--
Ag10G00561	2.12	3.12	2.11	10.7	13.27	11.9	57	94	53	331	468	413	2.02999	1.70763e-20	1.17181e-19	up	Hic_asm_9	114886939	114890358	-	Ag10G00561	--	K15015 solute carrier family 32 (vesicular inhibitory amino acid transporter) | (RefSeq) Transmembrane amino acid transporter family protein (A)	--	PREDICTED: vacuolar amino acid transporter 1-like [Daucus carota subsp. sativus]	AVT1C_ARATH RecName: Full=Amino acid transporter AVT1C {ECO:0000305}; Short=AtAvt1C {ECO:0000303|PubMed:27925655};	At2g39130	GO:0016021,integral component of membrane; GO:0005886,plasma membrane; GO:0005774,vacuolar membrane; GO:0006865,amino acid transport; GO:0006810,transport; GO:0006811,ion transport; GO:0006820,anion transport; GO:0008150,biological_process; GO:0015711,organic anion transport; GO:0015849,organic acid transport; GO:0046942,carboxylic acid transport; GO:0051179,localization; GO:0051234,establishment…	PF01490.18:Transmembrane amino acid transporter protein	--	--	--
Ag10G00564	0.17	0.31	0.24	5.87	7.7	5.7	7	14	9	272	407	296	4.47285	3.41277e-36	4.78663e-35	up	Hic_asm_9	115082061	115088215	-	Ag10G00564	--	K14486 auxin response factor | (RefSeq) ETT; Transcriptional factor B3 family protein / auxin-responsive factor AUX/IAA-like protein (A)	ko04075: Plant hormone signal transduction	PREDICTED: auxin response factor 4-like [Daucus carota subsp. sativus]	ARFD_ARATH RecName: Full=Auxin response factor 4;	At5g60450	GO:0005634,nucleus; GO:0003700,DNA-binding transcription factor activity; GO:0000976,transcription regulatory region sequence-specific DNA binding; GO:0010158,abaxial cell fate specification; GO:0009734,auxin-activated signaling pathway; GO:0010050,vegetative phase change; GO:0140110,transcription regulator activity; GO:0003674,molecular_function; GO:0001067,regulatory region nucleic acid binding…	PF06507.13:Auxin response factor	B3-ARF	TF	B3->B3-ARF
Ag10G00567	1.2	0.92	0.99	0.43	0.58	0.46	44	38	34	18	28	22	-1.34385	0.0011202	0.00193716	down	Hic_asm_9	115453771	115460180	-	Ag10G00567	--	K14548 U3 small nucleolar RNA-associated protein 4 | (RefSeq) PCN; Transducin family protein / WD-40 repeat family protein (A)	ko03008: Ribosome biogenesis in eukaryotes	PREDICTED: U3 small nucleolar RNA-associated protein 4-like [Daucus carota subsp. sativus]	PCN_ARATH RecName: Full=WD repeat-containing protein PCN {ECO:0000305}; AltName: Full=Protein POPCORN {ECO:0000303|PubMed:22158464};	At1g27470	GO:0005634,nucleus; GO:0009793,embryo development ending in seed dormancy; GO:0010311,lateral root formation; GO:0048366,leaf development; GO:0010305,leaf vascular tissue pattern formation; GO:0035266,meristem growth; GO:0010073,meristem maintenance; GO:0090696,post-embryonic plant organ development; GO:2000012,regulation of auxin polar transport; GO:0010449,root meristem growth; GO:0000003,repro…	PF00400.32:WD domain, G-beta repeat	--	--	--
Ag10G00568	34.81	36.59	32.91	17.61	16.14	15.28	1224	1446	1084	714	746	695	-1.34779	4.65161e-20	3.1215e-19	down	Hic_asm_9	115537957	115545744	+	Ag10G00568	--	K20168 TBC1 domain family member 15 | (RefSeq) RabGAP/TBC domain-containing protein (A)	--	PREDICTED: TBC1 domain family member 15-like isoform X1 [Daucus carota subsp. sativus]	GAP22_ARATH RecName: Full=Rab GTPase-activating protein 22 {ECO:0000303|PubMed:16332933};	At5g41940	GO:0005634,nucleus; GO:0005777,peroxisome; GO:0005096,GTPase activator activity; GO:0006952,defense response; GO:0043547,positive regulation of GTPase activity; GO:0003674,molecular_function; GO:0008047,enzyme activator activity; GO:0098772,molecular function regulator; GO:0030234,enzyme regulator activity; GO:0030695,GTPase regulator activity; GO:0060589,nucleoside-triphosphatase regulator activ…	PF00566.18:Rab-GTPase-TBC domain	--	--	--
Ag10G00572	26.6	27.77	24.99	9.49	8.86	11.87	525	616	462	216	230	303	-1.65402	1.22846e-20	8.49871e-20	down	Hic_asm_9	115769830	115771508	-	Ag10G00572	--	--	--	PREDICTED: uncharacterized protein LOC108215336 [Daucus carota subsp. sativus]	--	At3g62070	--	--	--	--	--
Ag10G00574	3.64	2.37	0.52	0.32	0.46	0.66	30	22	4	3	5	7	-2.40754	0.0032452	0.00527765	down	Hic_asm_9	115813380	115814159	+	Ag10G00574	--	K14484 auxin-responsive protein IAA | (RefSeq) IAA30; indole-3-acetic acid inducible 30 (A)	ko04075: Plant hormone signal transduction	PREDICTED: auxin-responsive protein IAA31 [Daucus carota subsp. sativus]	IAA30_ARATH RecName: Full=Auxin-responsive protein IAA30; AltName: Full=Indoleacetic acid-induced protein 30;	At3g62100	GO:0005634,nucleus; GO:0003700,DNA-binding transcription factor activity; GO:0000976,transcription regulatory region sequence-specific DNA binding; GO:0009734,auxin-activated signaling pathway; GO:0009630,gravitropism; GO:0009733,response to auxin; GO:0048364,root development; GO:0010262,somatic embryogenesis; GO:0140110,transcription regulator activity; GO:0003674,molecular_function; GO:0001067,…	PF02309.16:AUX/IAA family	AUX/IAA	TR	AUX/IAA
Ag10G00575	0.67	1.33	1	9.54	10.16	9.78	18	40	25	294	357	338	3.03464	1.69617e-28	1.7193e-27	up	Hic_asm_9	115875221	115879520	-	Ag10G00575	--	K01184 polygalacturonase [EC:3.2.1.15] | (RefSeq) Pectin lyase-like superfamily protein (A)	ko00040: Pentose and glucuronate interconversions; ko01100: Metabolic pathways	PREDICTED: probable polygalacturonase [Daucus carota subsp. sativus]	PGLR_VITVI RecName: Full=Probable polygalacturonase; Short=PG {ECO:0000250|UniProtKB:Q7M1E7}; EC=3.2.1.15; AltName: Full=Pectinase {ECO:0000250|UniProtKB:Q7M1E7};	At3g62110	GO:0016021,integral component of membrane; GO:0004650,polygalacturonase activity; GO:0005975,carbohydrate metabolic process; GO:0003674,molecular_function; GO:0003824,catalytic activity; GO:0004553,hydrolase activity, hydrolyzing O-glycosyl compounds; GO:0016787,hydrolase activity; GO:0016798,hydrolase activity, acting on glycosyl bonds; GO:0008152,metabolic process; GO:0008150,biological_process…	PF00295.17:Glycosyl hydrolases family 28	--	--	--
Ag10G00576	0.91	1.86	1.13	3.21	3.7	4.41	30	69	35	122	160	188	1.2788	4.69036e-05	9.62446e-05	up	Hic_asm_9	115882365	115894925	+	Ag10G00576	--	--	--	PREDICTED: uncharacterized protein LOC108211890 isoform X1 [Daucus carota subsp. sativus]	--	At4g01790	--	PF01248.26:Ribosomal protein L7Ae/L30e/S12e/Gadd45 family	--	--	--
Ag10G00582	50.41	53.71	61.05	22.66	16.34	16.78	922	1104	1046	478	393	397	-1.83404	7.17065e-17	4.0312e-16	down	Hic_asm_9	116068139	116069567	+	Ag10G00582	--	--	--	PREDICTED: uncharacterized protein LOC108215388 isoform X1 [Daucus carota subsp. sativus]	--	At3g05850	--	PF03108.15:MuDR family transposase	--	--	--
Ag10G00586	45.27	38.75	54.67	25.58	18.08	20.97	419	403	474	273	220	251	-1.37879	6.46397e-08	1.81199e-07	down	Hic_asm_9	116103471	116104831	-	Ag10G00586	--	--	--	--	--	--	--	--	--	--	--
Ag10G00588	12.45	13.75	6.53	2.08	1.95	2.78	228	283	112	44	47	66	-2.49701	4.70808e-17	2.67244e-16	down	Hic_asm_9	116159280	116160826	-	Ag10G00588	--	K21484 benzoate/salicylate 1-O-methyltransferase [EC:2.1.1.273 2.1.1.274] | (RefSeq) NAMT1; S-adenosyl-L-methionine-dependent methyltransferases superfamily protein (A)	--	PREDICTED: benzoate carboxyl methyltransferase-like [Daucus carota subsp. sativus]	BAMT_ANTMA RecName: Full=Benzoate carboxyl methyltransferase {ECO:0000303|PubMed:10852939}; EC=2.1.1.273 {ECO:0000269|PubMed:10852939}; AltName: Full=S-adenosyl-L-methionine:benzoic acid carboxyl methyltransferase {ECO:0000303|PubMed:10852939};	At5g04370	GO:0046872,metal ion binding; GO:0080150,S-adenosyl-L-methionine:benzoic acid carboxyl methyl transferase activity; GO:0032259,methylation; GO:0009723,response to ethylene; GO:0003674,molecular_function; GO:0005488,binding; GO:0043167,ion binding; GO:0043169,cation binding; GO:0003824,catalytic activity; GO:0008168,methyltransferase activity; GO:0008171,O-methyltransferase activity; GO:0016740,tr…	PF03492.15:SAM dependent carboxyl methyltransferase	--	--	--
Ag10G00590	3.03	3.22	3.37	59.16	65.72	73.21	143	171	149	3221	4079	4471	4.09864	1.91206e-138	5.87983e-136	up	Hic_asm_9	116848082	116856106	+	Ag10G00590	--	K12309 beta-galactosidase [EC:3.2.1.23] | (RefSeq) BGAL2; beta-galactosidase 2 (A)	ko00052: Galactose metabolism; ko00511: Other glycan degradation; ko00531: Glycosaminoglycan degradation; ko00600: Sphingolipid metabolism; ko00604: Glycosphingolipid biosynthesis - ganglio series; ko01100: Metabolic pathways	PREDICTED: beta-galactosidase 8 [Daucus carota subsp. sativus]	BGAL8_ARATH RecName: Full=Beta-galactosidase 8; Short=Lactase 8; EC=3.2.1.23; AltName: Full=Protein AR782; Flags: Precursor;	At2g28470	GO:0048046,apoplast; GO:0005618,cell wall; GO:0005773,vacuole; GO:0004565,beta-galactosidase activity; GO:0030246,carbohydrate binding; GO:0005975,carbohydrate metabolic process; GO:0003674,molecular_function; GO:0003824,catalytic activity; GO:0004553,hydrolase activity, hydrolyzing O-glycosyl compounds; GO:0015925,galactosidase activity; GO:0016787,hydrolase activity; GO:0016798,hydrolase activi…	PF01301.19:Glycosyl hydrolases family 35	--	--	--
Ag10G00591	0.06	0.21	0.06	8.94	7.84	9.7	1	4	1	171	171	208	5.98697	6.73328e-20	4.48175e-19	up	Hic_asm_9	116856552	116857772	-	Ag10G00591	--	--	--	PREDICTED: uncharacterized protein LOC108218367 [Daucus carota subsp. sativus]	--	At5g60520	--	PF06830.11:Root cap	--	--	--
Ag10G00592	37.5	37.98	28.83	17.86	23.25	18.48	579	659	417	318	472	369	-1.06191	1.80192e-10	6.41427e-10	down	Hic_asm_9	117231000	117237842	+	Ag10G00592	--	K07198 5'-AMP-activated protein kinase, catalytic alpha subunit [EC:2.7.11.11] | (RefSeq) KIN10; SNF1 kinase homolog 10 (A)	--	PREDICTED: serine/threonine-protein kinase GRIK2-like isoform X1 [Daucus carota subsp. sativus]	GRIK2_ARATH RecName: Full=Serine/threonine-protein kinase GRIK2; EC=2.7.11.1; AltName: Full=Protein GEMINIVIRUS REP INTERACTING KINASE 2; Short=Protein GRIK2; AltName: Full=SnRK1-activating protein kinase 1; Short=AtSnAK1;	At5g60550	GO:0005737,cytoplasm; GO:0005524,ATP binding; GO:0016301,kinase activity; GO:0004672,protein kinase activity; GO:0106310,NA; GO:0004674,protein serine/threonine kinase activity; GO:0106311,NA; GO:0035556,intracellular signal transduction; GO:0006468,protein phosphorylation; GO:0009615,response to virus; GO:0016032,viral process; GO:0000166,nucleotide binding; GO:0003674,molecular_function; GO:000…	PF00069.25:Protein kinase domain	--	--	--
Ag10G00595	8.04	6.22	9.92	205.42	213.9	216.53	122	106	141	3595	4268	4251	4.44012	9.88818e-92	8.62621e-90	up	Hic_asm_9	117889904	117891480	-	Ag10G00595	--	K09872 aquaporin PIP | (RefSeq) PIP2B; plasma membrane intrinsic protein 2 (A)	--	PREDICTED: aquaporin PIP2-1-like [Daucus carota subsp. sativus]	PIP21_MAIZE RecName: Full=Aquaporin PIP2-1; AltName: Full=Plasma membrane intrinsic protein 2-1; AltName: Full=ZmPIP2-1; AltName: Full=ZmPIP2;1;	At2g37170	GO:0016021,integral component of membrane; GO:0005886,plasma membrane; GO:0032991,protein-containing complex; GO:0015250,water channel activity; GO:0051290,protein heterotetramerization; GO:0051289,protein homotetramerization; GO:0003674,molecular_function; GO:0005215,transporter activity; GO:0022857,transmembrane transporter activity; GO:0005372,water transmembrane transporter activity; GO:00152…	PF00230.20:Major intrinsic protein	--	--	--
Ag10G00598	31.08	24.01	36.74	4.84	5.15	3.39	418	363	463	75	91	59	-3.06399	7.4553e-27	7.0623e-26	down	Hic_asm_9	118333513	118334432	+	Ag10G00598	--	--	--	PREDICTED: uncharacterized protein LOC108220498 [Daucus carota subsp. sativus]	--	At3g45210	--	PF04520.13:Senescence regulator	--	--	--
Ag10G00605	0	2.18	0	5.95	9.14	2.84	0	10	0	28	49	15	2.81617	0.00696996	0.0108318	up	Hic_asm_9	118796853	118800974	+	Ag10G00605	--	K02206 cyclin-dependent kinase 2 [EC:2.7.11.22] | (RefSeq) CDC2; cell division control 2 (A)	--	PREDICTED: cell division control protein 2 homolog A [Daucus carota subsp. sativus]	CDC2_OXYRB RecName: Full=Cell division control protein 2 homolog; EC=2.7.11.22; EC=2.7.11.23; AltName: Full=p34cdc2;	At3g48750	GO:0005524,ATP binding; GO:0004693,cyclin-dependent protein serine/threonine kinase activity; GO:0106310,NA; GO:0106311,NA; GO:0008353,RNA polymerase II CTD heptapeptide repeat kinase activity; GO:0007049,cell cycle; GO:0051301,cell division; GO:0000166,nucleotide binding; GO:0003674,molecular_function; GO:0005488,binding; GO:0008144,drug binding; GO:0017076,purine nucleotide binding; GO:0030554,…	PF00069.25:Protein kinase domain	--	--	--
Ag10G00607	0.32	0.48	1.18	5.59	7.72	5.35	10	17	35	204	321	219	2.94384	1.75382e-11	6.80318e-11	up	Hic_asm_9	119007041	119011488	-	Ag10G00607	--	--	--	PREDICTED: uncharacterized protein LOC108219083 isoform X1 [Daucus carota subsp. sativus]	WAV3_ARATH RecName: Full=E3 ubiquitin-protein ligase WAV3 {ECO:0000305}; EC=2.3.2.27 {ECO:0000269|PubMed:22122664}; AltName: Full=Protein WAVY GROWTH 3 {ECO:0000303|PubMed:22122664}; AltName: Full=RING-type E3 ubiquitin transferase WAV3 {ECO:0000305};	At5g60710	GO:0005886,plasma membrane; GO:0046872,metal ion binding; GO:0061630,ubiquitin protein ligase activity; GO:0009630,gravitropism; GO:0016567,protein ubiquitination; GO:0048364,root development; GO:0003674,molecular_function; GO:0005488,binding; GO:0043167,ion binding; GO:0043169,cation binding; GO:0003824,catalytic activity; GO:0004842,ubiquitin-protein transferase activity; GO:0016740,transferase…	PF00092.28:von Willebrand factor type A domain	--	--	--
Ag10G00609	0.04	0.06	0.19	0.48	0.83	0.65	2	3	8	25	49	38	2.46619	0.000423083	0.000772527	up	Hic_asm_9	119065553	119075290	-	Ag10G00609	--	K13460 disease resistance protein RPS5 | (RefSeq) RPS5; Disease resistance protein (CC-NBS-LRR class) family (A)	ko04626: Plant-pathogen interaction	PREDICTED: probable disease resistance protein At5g66900 [Daucus carota subsp. sativus]	DRL42_ARATH RecName: Full=Probable disease resistance protein At5g66900;	At5g66900	GO:0005829,cytosol; GO:0012505,endomembrane system; GO:0043531,ADP binding; GO:0005524,ATP binding; GO:0043130,ubiquitin binding; GO:0006952,defense response; GO:0000166,nucleotide binding; GO:0003674,molecular_function; GO:0005488,binding; GO:0017076,purine nucleotide binding; GO:0030554,adenyl nucleotide binding; GO:0032553,ribonucleotide binding; GO:0032555,purine ribonucleotide binding; GO:00…	PF05659.11:Arabidopsis broad-spectrum mildew resistance protein RPW8	--	--	--
Ag10G00611	6.11	6.39	4.27	16.74	16.47	15.79	154	181	101	487	546	515	1.29801	1.10855e-12	4.6939e-12	up	Hic_asm_9	119166995	119173636	+	Ag10G00611	--	K13717 OTU domain-containing protein 3 [EC:3.4.19.12] | (RefSeq) SEC-C motif-containing protein / OTU-like cysteine protease family protein (A)	--	PREDICTED: uncharacterized protein LOC108215828 isoform X1 [Daucus carota subsp. sativus]	OTU9_ARATH RecName: Full=OVARIAN TUMOR DOMAIN-containing deubiquitinating enzyme 9 {ECO:0000303|PubMed:24659992}; Short=OTU domain-containing protein 9 {ECO:0000303|PubMed:24659992}; EC=3.4.19.12 {ECO:0000269|PubMed:24659992}; AltName: Full=Deubiquitinating enzyme OTU9 {ECO:0000303|PubMed:24659992};	At5g04250	GO:0004843,thiol-dependent ubiquitin-specific protease activity; GO:0016579,protein deubiquitination; GO:0003674,molecular_function; GO:0003824,catalytic activity; GO:0008234,cysteine-type peptidase activity; GO:0036459,thiol-dependent ubiquitinyl hydrolase activity; GO:0008233,peptidase activity; GO:0070011,peptidase activity, acting on L-amino acid peptides; GO:0016787,hydrolase activity; GO:00…	PF02338.19:OTU-like cysteine protease	--	--	--
Ag10G00612	28.52	29.68	25.59	94.6	104.44	107.53	878	1027	738	3359	4228	4283	1.61187	5.39236e-43	9.6901e-42	up	Hic_asm_9	119379563	119384322	+	Ag10G00612	--	K04077 chaperonin GroEL | (RefSeq) CPN60B; chaperonin 60 beta (A)	ko03018: RNA degradation	PREDICTED: ruBisCO large subunit-binding protein subunit alpha-like [Daucus carota subsp. sativus]	RUBA_PEA RecName: Full=RuBisCO large subunit-binding protein subunit alpha, chloroplastic; AltName: Full=60 kDa chaperonin subunit alpha; AltName: Full=CPN-60 alpha; Flags: Precursor;	At2g28000	GO:0009507,chloroplast; GO:0005524,ATP binding; GO:0016887,ATPase activity; GO:0042026,protein refolding; GO:0000166,nucleotide binding; GO:0003674,molecular_function; GO:0005488,binding; GO:0008144,drug binding; GO:0017076,purine nucleotide binding; GO:0030554,adenyl nucleotide binding; GO:0032553,ribonucleotide binding; GO:0032555,purine ribonucleotide binding; GO:0032559,adenyl ribonucleotide …	PF00118.24:TCP-1/cpn60 chaperonin family	--	--	--
Ag10G00614	2.93	2.61	1.51	6.9	8.3	7.8	124	124	60	337	462	427	1.45946	1.49473e-10	5.35798e-10	up	Hic_asm_9	119465773	119471819	+	Ag10G00614	--	K23408 cell division cycle-associated protein 7 | (RefSeq) Zinc-finger domain of monoamine-oxidase A repressor R1 (A)	--	PREDICTED: uncharacterized protein LOC108216911 isoform X1 [Daucus carota subsp. sativus]	--	At5g38690	GO:0005737,cytoplasm; GO:0005634,nucleus; GO:0006355,regulation of transcription, DNA-templated; GO:0008152,metabolic process; GO:0006139,nucleobase-containing compound metabolic process; GO:0006351,transcription, DNA-templated; GO:0006725,cellular aromatic compound metabolic process; GO:0006807,nitrogen compound metabolic process; GO:0008150,biological_process; GO:0009058,biosynthetic process; G…	PF10497.9:Zinc-finger domain of monoamine-oxidase A repressor R1	--	--	--
Ag10G00615	102.43	97.41	99.25	64.44	51.91	62.92	2167	2316	1967	1572	1444	1722	-1.00199	1.40799e-09	4.62642e-09	down	Hic_asm_9	119608104	119610805	-	Ag10G00615	--	K01785 aldose 1-epimerase [EC:5.1.3.3] | (RefSeq) Galactose mutarotase-like superfamily protein (A)	ko00010: Glycolysis / Gluconeogenesis; ko00052: Galactose metabolism; ko01100: Metabolic pathways; ko01110: Biosynthesis of secondary metabolites	PREDICTED: aldose 1-epimerase [Daucus carota subsp. sativus]	--	At3g17940	GO:0005829,cytosol; GO:0004034,aldose 1-epimerase activity; GO:0030246,carbohydrate binding; GO:0019318,hexose metabolic process; GO:0003674,molecular_function; GO:0003824,catalytic activity; GO:0016853,isomerase activity; GO:0016854,racemase and epimerase activity; GO:0016857,racemase and epimerase activity, acting on carbohydrates and derivatives; GO:0005488,binding; GO:0008152,metabolic proces…	PF01263.20:Aldose 1-epimerase	--	--	--
Ag10G00618	15.49	12.05	18.36	4.36	3.78	3.38	262	229	291	85	84	74	-2.27649	1.10041e-15	5.74637e-15	down	Hic_asm_9	119787445	119789725	+	Ag10G00618	--	K03246 translation initiation factor 3 subunit I | (RefSeq) Transducin/WD40 repeat-like superfamily protein (A)	ko03013: RNA transport	PREDICTED: eukaryotic translation initiation factor 3 subunit I-like [Daucus carota subsp. sativus]	EIF3I_ARATH RecName: Full=Eukaryotic translation initiation factor 3 subunit I {ECO:0000255|HAMAP-Rule:MF_03008}; Short=eIF3i {ECO:0000255|HAMAP-Rule:MF_03008}; AltName: Full=Eukaryotic translation initiation factor 3 subunit 2 {ECO:0000255|HAMAP-Rule:MF_03008}; AltName: Full=TGF-beta receptor-interacting protein 1; Short=TRIP-1; AltName: Full=eIF-3-beta {ECO:0000255|HAMAP-Rule:MF_03008}; AltName…	At2g46290	GO:0080008,Cul4-RING E3 ubiquitin ligase complex; GO:0005829,cytosol; GO:0016282,eukaryotic 43S preinitiation complex; GO:0033290,eukaryotic 48S preinitiation complex; GO:0071541,eukaryotic translation initiation factor 3 complex, eIF3m; GO:0003723,RNA binding; GO:0003743,translation initiation factor activity; GO:0002183,cytoplasmic translational initiation; GO:0001732,formation of cytoplasmic t…	PF00400.32:WD domain, G-beta repeat	--	--	--
Ag10G00622	1.53	1.26	0.89	14.94	15.86	14.52	57	53	31	643	778	701	3.37104	1.0514e-55	2.98679e-54	up	Hic_asm_9	120221678	120224683	-	Ag10G00622	--	K20889 probable glucuronoxylan glucuronosyltransferase IRX7 [EC:2.4.1.-] | (RefSeq) FRA8; Exostosin family protein (A)	--	PREDICTED: probable glucuronoxylan glucuronosyltransferase F8H [Daucus carota subsp. sativus]	IRX7_ARATH RecName: Full=Probable glucuronoxylan glucuronosyltransferase IRX7; EC=2.4.1.-; AltName: Full=Protein FRAGILE FIBER 8; AltName: Full=Protein IRREGULAR XYLEM 7;	At2g28110	GO:0005794,Golgi apparatus; GO:0000139,Golgi membrane; GO:0016021,integral component of membrane; GO:0015020,glucuronosyltransferase activity; GO:0071555,cell wall organization; GO:0010417,glucuronoxylan biosynthetic process; GO:0009834,plant-type secondary cell wall biogenesis; GO:0006486,protein glycosylation; GO:0003674,molecular_function; GO:0003824,catalytic activity; GO:0008194,UDP-glycosyl…	PF03016.15:Exostosin family	--	--	--
Ag10G00623	0.63	1.01	0.64	3.54	3.06	3.69	20	36	19	130	128	152	1.92491	2.48773e-09	7.99903e-09	up	Hic_asm_9	120478807	120480982	+	Ag10G00623	--	--	--	PREDICTED: uncharacterized protein LOC108215842 [Daucus carota subsp. sativus]	NFD4_ARATH RecName: Full=Protein NUCLEAR FUSION DEFECTIVE 4 {ECO:0000303|PubMed:16698901};	At2g28120	GO:0016021,integral component of membrane; GO:0016020,membrane; GO:0005739,mitochondrion; GO:0000741,karyogamy; GO:0010197,polar nucleus fusion; GO:0009651,response to salt stress; GO:0006996,organelle organization; GO:0006997,nucleus organization; GO:0008150,biological_process; GO:0009987,cellular process; GO:0016043,cellular component organization; GO:0048284,organelle fusion; GO:0071840,cellul…	PF06813.13:Nodulin-like	--	--	--
Ag10G00627	1.06	1.63	0.75	2	3.58	2.74	41	71	27	89	182	137	1.02592	0.00259518	0.00428081	up	Hic_asm_9	120856298	120868017	-	Ag10G00627	--	K10747 DNA ligase 1 [EC:6.5.1.1 6.5.1.6 6.5.1.7] | (RefSeq) LIG1; DNA ligase 1 (A)	ko03030: DNA replication; ko03410: Base excision repair; ko03420: Nucleotide excision repair; ko03430: Mismatch repair	hypothetical protein DCAR_018768 [Daucus carota subsp. sativus]	DNLI1_ARATH RecName: Full=DNA ligase 1; Short=AtLIG1; EC=6.5.1.1 {ECO:0000255|PROSITE-ProRule:PRU10135}; AltName: Full=DNA ligase I; AltName: Full=Polydeoxyribonucleotide synthase [ATP] 1; Flags: Precursor;	At1g08130	GO:0005737,cytoplasm; GO:0005739,mitochondrion; GO:0005730,nucleolus; GO:0005634,nucleus; GO:0005524,ATP binding; GO:0003677,DNA binding; GO:0003910,DNA ligase (ATP) activity; GO:0046872,metal ion binding; GO:0007049,cell cycle; GO:0051301,cell division; GO:0071897,DNA biosynthetic process; GO:0080111,DNA demethylation; GO:0006266,DNA ligation; GO:0006310,DNA recombination; GO:0006260,DNA replica…	PF01068.21:ATP dependent DNA ligase domain	--	--	--
Ag10G00632	3.45	1.78	2.14	0.39	0.59	1.12	31	18	18	4	7	13	-2.07529	0.00125289	0.00215361	down	Hic_asm_9	121540065	121540679	+	Ag10G00632	--	--	--	hypothetical protein DCAR_020516 [Daucus carota subsp. sativus]	--	--	GO:0016021,integral component of membrane; GO:0005575,cellular_component; GO:0016020,membrane; GO:0031224,intrinsic component of membrane; GO:0044425,membrane part	PF03168.13:Late embryogenesis abundant protein	--	--	--
Ag10G00637	0.95	1.35	1.08	5.09	4.18	4.98	15	24	16	93	87	102	1.82229	6.14013e-07	1.5616e-06	up	Hic_asm_9	122638599	122639681	+	Ag10G00637	--	--	--	PREDICTED: zinc finger protein ZAT5 [Daucus carota subsp. sativus]	ZAT5_ARATH RecName: Full=Zinc finger protein ZAT5;	At2g28200	GO:0005634,nucleus; GO:0003700,DNA-binding transcription factor activity; GO:0046872,metal ion binding; GO:0000976,transcription regulatory region sequence-specific DNA binding; GO:0006355,regulation of transcription, DNA-templated; GO:0140110,transcription regulator activity; GO:0003674,molecular_function; GO:0005488,binding; GO:0043167,ion binding; GO:0043169,cation binding; GO:0001067,regulato…	PF13912.6:C2H2-type zinc finger	C2H2	TF	C2H2
Ag10G00639	0.92	0.44	1.05	18.26	23.79	22.76	13	7	14	299	444	418	4.50702	1.97312e-39	3.12763e-38	up	Hic_asm_9	123096556	123097526	+	Ag10G00639	--	--	--	PREDICTED: calvin cycle protein CP12-1, chloroplastic [Daucus carota subsp. sativus]	CP122_ARATH RecName: Full=Calvin cycle protein CP12-2, chloroplastic; AltName: Full=CP12 domain-containing protein 2; AltName: Full=Chloroplast protein 12-2; Flags: Precursor;	At3g62410	GO:0009507,chloroplast; GO:0009570,chloroplast stroma; GO:0005829,cytosol; GO:0032991,protein-containing complex; GO:0099080,supramolecular complex; GO:0005507,copper ion binding; GO:0019899,enzyme binding; GO:0016151,nickel cation binding; GO:0044877,protein-containing complex binding; GO:0030674,protein binding, bridging; GO:0071454,cellular response to anoxia; GO:0070417,cellular response to c…	PF02672.15:CP12 domain	--	--	--
Ag10G00640	42.92	32.25	29.57	601.91	623.13	720.23	347	293	224	5612	6624	7533	3.95687	4.72728e-121	9.85558e-119	up	Hic_asm_9	123130837	123131389	+	Ag10G00640	--	K11252 histone H2B | (RefSeq) HTB11; Histone superfamily protein (A)	--	PREDICTED: histone H2B.3 [Daucus carota subsp. sativus]	H2B7_ARATH RecName: Full=Histone H2B.7; AltName: Full=HTB11;	At3g46030	GO:0005829,cytosol; GO:0000786,nucleosome; GO:0005634,nucleus; GO:0009506,plasmodesma; GO:0003677,DNA binding; GO:0046982,protein heterodimerization activity; GO:0006334,nucleosome assembly; GO:0003674,molecular_function; GO:0003676,nucleic acid binding; GO:0005488,binding; GO:0097159,organic cyclic compound binding; GO:1901363,heterocyclic compound binding; GO:0005515,protein binding; GO:0046983…	PF00125.24:Core histone H2A/H2B/H3/H4	--	--	--
Ag10G00642	0	0	0	3.53	3.29	3.01	0	0	0	47	50	45	7.45081	5.74796e-09	1.78791e-08	up	Hic_asm_9	123161616	123162405	+	Ag10G00642	--	--	--	PREDICTED: uncharacterized protein At1g08160 [Daucus carota subsp. sativus]	Y1816_ARATH RecName: Full=Uncharacterized protein At1g08160;	At5g22870	GO:0016021,integral component of membrane; GO:0005575,cellular_component; GO:0016020,membrane; GO:0031224,intrinsic component of membrane; GO:0044425,membrane part	PF03168.13:Late embryogenesis abundant protein	--	--	--
Ag10G00645	2.19	2.58	2.1	0.42	0.8	0.39	108	143	97	24	52	25	-2.34515	2.50618e-12	1.03326e-11	down	Hic_asm_9	123343034	123354826	+	Ag10G00645	--	K20184 vacuolar protein sorting-associated protein 41 | (RefSeq) VPS41; vacuolar protein sorting 41 (A)	--	PREDICTED: vacuolar protein sorting-associated protein 41 homolog [Daucus carota subsp. sativus]	VPS41_SOLLC RecName: Full=Vacuolar protein sorting-associated protein 41 homolog;	At1g08190	GO:0030897,HOPS complex; GO:0005770,late endosome; GO:0009267,cellular response to starvation; GO:0034058,endosomal vesicle fusion; GO:0009630,gravitropism; GO:0016236,macroautophagy; GO:0006623,protein targeting to vacuole; GO:0006950,response to stress; GO:0007154,cell communication; GO:0008150,biological_process; GO:0009605,response to external stimulus; GO:0009987,cellular process; GO:0009991…	PF00637.20:Region in Clathrin and VPS	--	--	--
Ag10G00649	9.47	6.27	14.11	3.34	6.87	5.11	86	64	120	35	82	60	-1.26885	0.00246833	0.00408527	down	Hic_asm_9	124270611	124274409	-	Ag10G00649	--	K15365 RecQ-mediated genome instability protein 2 | (RefSeq) recQ-mediated instability-like protein (A)	--	PREDICTED: uncharacterized protein LOC108219161 [Daucus carota subsp. sativus]	--	At1g08390	GO:0006281,DNA repair; GO:0043007,maintenance of rDNA; GO:2000042,negative regulation of double-strand break repair via homologous recombination; GO:0009555,pollen development; GO:0008152,metabolic process; GO:0006139,nucleobase-containing compound metabolic process; GO:0006259,DNA metabolic process; GO:0006725,cellular aromatic compound metabolic process; GO:0006807,nitrogen compound metabolic p…	PF16100.5:RecQ-mediated genome instability protein 2	--	--	--
Ag10G00651	10.57	15.15	8.67	26.64	29.68	28.89	570	918	438	1657	2105	2016	1.06685	3.70981e-10	1.28997e-09	up	Hic_asm_9	124486574	124510948	+	Ag10G00651	--	K11824 AP-2 complex subunit alpha | (RefSeq) alpha-ADR; alpha-adaptin (A)	ko04144: Endocytosis	PREDICTED: AP-2 complex subunit alpha-2-like [Daucus carota subsp. sativus]	AP2A1_ARATH RecName: Full=AP-2 complex subunit alpha-1; AltName: Full=Adaptor protein complex AP-2 subunit alpha-1; AltName: Full=Adaptor-related protein complex 2 subunit alpha-1; AltName: Full=Alpha-adaptin 1; AltName: Full=Clathrin assembly protein complex 2 alpha large chain 1; Short=At-a-Ad; Short=At-alpha-Ad;	At5g22770	GO:0030122,AP-2 adaptor complex; GO:0005886,plasma membrane; GO:0009536,plastid; GO:0140312,NA; GO:0035615,clathrin adaptor activity; GO:0008289,lipid binding; GO:0072583,clathrin-dependent endocytosis; GO:0006886,intracellular protein transport; GO:0006898,receptor-mediated endocytosis; GO:0005515,protein binding; GO:0003674,molecular_function; GO:0030674,protein binding, bridging; GO:0038024,ca…	PF01602.20:Adaptin N terminal region	--	--	--
Ag10G00652	0.9	0.95	0.82	8.65	6.23	5.57	21	25	18	234	192	169	2.69175	1.39838e-15	7.24243e-15	up	Hic_asm_9	124511870	124515287	-	Ag10G00652	--	K03063 26S proteasome regulatory subunit T3 | (RefSeq) RPT3; regulatory particle triple-A ATPase 3 (A)	ko03050: Proteasome	PREDICTED: AAA-ATPase At3g50940-like [Daucus carota subsp. sativus]	AATPC_ARATH RecName: Full=AAA-ATPase At3g50940; EC=3.6.1.- {ECO:0000250|UniProtKB:Q9FLD5}; Flags: Precursor;	At3g50930	GO:0005524,ATP binding; GO:0016887,ATPase activity; GO:0016787,hydrolase activity; GO:0009651,response to salt stress; GO:0000166,nucleotide binding; GO:0003674,molecular_function; GO:0005488,binding; GO:0008144,drug binding; GO:0017076,purine nucleotide binding; GO:0030554,adenyl nucleotide binding; GO:0032553,ribonucleotide binding; GO:0032555,purine ribonucleotide binding; GO:0032559,adenyl ri…	PF14363.6:Domain associated at C-terminal with AAA	--	--	--
Ag10G00655	1.91	1.92	1.49	50.69	53.91	54.65	70	79	51	2140	2595	2588	4.64835	1.9854e-173	1.39551e-170	up	Hic_asm_9	124640241	124645381	+	Ag10G00655	--	K13680 beta-mannan synthase [EC:2.4.1.32] | (RefSeq) CSLA02; cellulose synthase-like A02 (A)	--	PREDICTED: glucomannan 4-beta-mannosyltransferase 2-like [Daucus carota subsp. sativus]	CSLA2_ARATH RecName: Full=Glucomannan 4-beta-mannosyltransferase 2 {ECO:0000305}; EC=2.4.1.32 {ECO:0000269|PubMed:15647349}; AltName: Full=Cellulose synthase-like protein A2 {ECO:0000303|PubMed:11027699}; Short=AtCslA2 {ECO:0000303|PubMed:11027699}; AltName: Full=Glucomannan synthase {ECO:0000305}; AltName: Full=Mannan synthase 2 {ECO:0000305};	At5g22740	GO:0005794,Golgi apparatus; GO:0005797,Golgi medial cisterna; GO:0000139,Golgi membrane; GO:0016021,integral component of membrane; GO:0047259,glucomannan 4-beta-mannosyltransferase activity; GO:0051753,mannan synthase activity; GO:0016757,transferase activity, transferring glycosyl groups; GO:0071555,cell wall organization; GO:0010192,mucilage biosynthetic process; GO:0048359,mucilage metabolic …	PF13632.6:Glycosyl transferase family group 2	--	--	--
Ag10G00663	129.49	134	136.31	3.29	2.62	3.3	1878	2184	1852	55	50	62	-5.7092	3.82472e-182	3.24455e-179	down	Hic_asm_9	125386148	125387400	+	Ag10G00663	--	--	--	PREDICTED: uncharacterized protein At4g22758-like [Daucus carota subsp. sativus]	Y4276_ARATH RecName: Full=Uncharacterized protein At4g22758;	At2g27830	--	--	--	--	--
Ag10G00670	3.36	4.52	4.26	31.32	26.99	35.65	43	65	51	462	454	590	2.69306	5.25911e-30	5.67159e-29	up	Hic_asm_9	127378934	127379808	-	Ag10G00670	--	K09591 steroid 5-alpha-reductase [EC:1.3.1.22] | (RefSeq) DET2; 3-oxo-5-alpha-steroid 4-dehydrogenase family protein (A)	ko00905: Brassinosteroid biosynthesis; ko01100: Metabolic pathways; ko01110: Biosynthesis of secondary metabolites	PREDICTED: steroid 5-alpha-reductase DET2 [Daucus carota subsp. sativus]	DET2_GOSHI RecName: Full=Steroid 5-alpha-reductase DET2; Short=GhDET2; EC=1.3.1.22;	At2g38050	GO:0016021,integral component of membrane; GO:0003865,3-oxo-5-alpha-steroid 4-dehydrogenase activity; GO:0047751,cholestenone 5-alpha-reductase activity; GO:0016491,oxidoreductase activity; GO:0050213,progesterone 5-alpha-reductase activity; GO:0016132,brassinosteroid biosynthetic process; GO:0090378,seed trichome elongation; GO:0090377,seed trichome initiation; GO:0003674,molecular_function; GO:…	PF02544.16:3-oxo-5-alpha-steroid 4-dehydrogenase	--	--	--
Ag10G00673	0.97	0.47	0.66	5.75	8.13	9.22	11	6	7	75	121	135	3.20318	1.93256e-12	8.04583e-12	up	Hic_asm_9	127947496	127948846	+	Ag10G00673	--	K09522 DnaJ homolog subfamily C member 2 | (RefSeq) DnaJ and Myb-like DNA-binding domain-containing protein (A)	--	PREDICTED: transcription factor DIVARICATA-like [Daucus carota subsp. sativus]	DIV_ANTMA RecName: Full=Transcription factor DIVARICATA;	At2g38090	GO:0005634,nucleus; GO:0003677,DNA binding; GO:0048262,determination of dorsal/ventral asymmetry; GO:0009908,flower development; GO:0003674,molecular_function; GO:0003676,nucleic acid binding; GO:0005488,binding; GO:0097159,organic cyclic compound binding; GO:1901363,heterocyclic compound binding; GO:0003002,regionalization; GO:0007275,multicellular organism development; GO:0007389,pattern specif…	PF00249.31:Myb-like DNA-binding domain	MYB-related	TF	MYB->MYB-related
Ag10G00674	13.03	17.94	11.26	1.75	3.3	5.87	84	130	68	13	28	49	-2.20121	7.03623e-08	1.96346e-07	down	Hic_asm_9	127951538	127952156	+	Ag10G00674	--	--	--	PREDICTED: uncharacterized protein LOC108206980 isoform X2 [Daucus carota subsp. sativus]	--	--	--	--	--	--	--
Ag10G00679	32.16	27.17	24.12	7.06	8.05	8.18	158	150	111	40	52	52	-2.09831	9.14448e-16	4.8028e-15	down	Hic_asm_9	128231867	128244191	+	Ag10G00679	--	--	--	--	--	--	--	--	--	--	--
Ag10G00680	60.06	61.19	59.8	25.77	23.59	24.9	1160	1328	1082	574	599	622	-1.54915	8.38047e-25	7.21876e-24	down	Hic_asm_9	128245534	128247465	-	Ag10G00680	--	K11507 centromere protein O | (RefSeq) centromere protein O (A)	--	PREDICTED: uncharacterized protein LOC108216580 [Daucus carota subsp. sativus]	--	At5g10710	GO:0000776,kinetochore; GO:0005634,nucleus; GO:0034508,centromere complex assembly; GO:0051276,chromosome organization; GO:0006996,organelle organization; GO:0008150,biological_process; GO:0009987,cellular process; GO:0022607,cellular component assembly; GO:0016043,cellular component organization; GO:0034622,cellular protein-containing complex assembly; GO:0043933,protein-containing complex subun…	PF09496.10:Cenp-O kinetochore centromere component	--	--	--
Ag10G00681	0.07	0	0	1.17	0.97	1.16	2	0	0	37	35	41	5.27747	5.30483e-06	1.21693e-05	up	Hic_asm_9	128319872	128322845	+	Ag10G00681	--	--	--	PREDICTED: UPF0481 protein At3g47200-like [Daucus carota subsp. sativus]	Y3720_ARATH RecName: Full=UPF0481 protein At3g47200;	At4g31980_2	GO:0016021,integral component of membrane; GO:0005886,plasma membrane; GO:0005575,cellular_component; GO:0016020,membrane; GO:0031224,intrinsic component of membrane; GO:0044425,membrane part; GO:0005623,cell; GO:0044464,cell part; GO:0071944,cell periphery	PF03140.15:Plant protein of unknown function	--	--	--
Ag10G00682	10.38	9.65	6.71	3.68	3.35	3.89	66	69	40	27	28	32	-1.54269	1.16618e-05	2.5675e-05	down	Hic_asm_9	129767624	129768332	+	Ag10G00682	--	K20661 cytochrome P450 family 714 subfamily A1 | (RefSeq) CYP714A1; cytochrome P450, family 714, subfamily A, polypeptide 1 (A)	--	PREDICTED: cytochrome P450 714C2-like [Daucus carota subsp. sativus]	C14B2_ORYSJ RecName: Full=Cytochrome P450 714B2; EC=1.14.-.-; AltName: Full=GA 13-oxidase 2; AltName: Full=Gibberellin 13 oxidase 2;	At5g24900	GO:0016021,integral component of membrane; GO:0020037,heme binding; GO:0005506,iron ion binding; GO:0004497,monooxygenase activity; GO:0016705,oxidoreductase activity, acting on paired donors, with incorporation or reduction of molecular oxygen; GO:0003674,molecular_function; GO:0005488,binding; GO:0046906,tetrapyrrole binding; GO:0048037,cofactor binding; GO:0097159,organic cyclic compound bindi…	PF00067.22:Cytochrome P450	--	--	--
Ag10G00683	13.82	11.68	12.91	7.49	2.36	1.6	40	38	35	25	9	6	-2.00413	0.000838068	0.00147214	down	Hic_asm_9	129768371	129768568	+	Ag10G00683	--	K20662 gibberellin 13-/12alpha-oxidase [EC:1.14.-.-] | (RefSeq) CYP714A2; cytochrome P450, family 714, subfamily A, polypeptide 2 (A)	--	PREDICTED: cytochrome P450 714C2-like [Daucus carota subsp. sativus]	C14C2_ORYSJ RecName: Full=Cytochrome P450 714C2; EC=1.14.-.-;	At3g14630	GO:0016021,integral component of membrane; GO:0020037,heme binding; GO:0005506,iron ion binding; GO:0004497,monooxygenase activity; GO:0016705,oxidoreductase activity, acting on paired donors, with incorporation or reduction of molecular oxygen; GO:0003674,molecular_function; GO:0005488,binding; GO:0046906,tetrapyrrole binding; GO:0048037,cofactor binding; GO:0097159,organic cyclic compound bindi…	PF00067.22:Cytochrome P450	--	--	--
Ag10G00688	0.54	0.56	0.82	47.26	42.55	42.34	12	14	17	1212	1244	1218	5.86593	9.84946e-96	9.53962e-94	up	Hic_asm_9	130505475	130507629	+	Ag10G00688	--	K20661 cytochrome P450 family 714 subfamily A1 | (RefSeq) CYP714A1; cytochrome P450, family 714, subfamily A, polypeptide 1 (A)	--	PREDICTED: cytochrome P450 714C2-like [Daucus carota subsp. sativus]	C14C2_ORYSJ RecName: Full=Cytochrome P450 714C2; EC=1.14.-.-;	At5g24910	GO:0016021,integral component of membrane; GO:0020037,heme binding; GO:0005506,iron ion binding; GO:0004497,monooxygenase activity; GO:0016705,oxidoreductase activity, acting on paired donors, with incorporation or reduction of molecular oxygen; GO:0003674,molecular_function; GO:0005488,binding; GO:0046906,tetrapyrrole binding; GO:0048037,cofactor binding; GO:0097159,organic cyclic compound bindi…	PF00067.22:Cytochrome P450	--	--	--
Ag10G00689	0.05	0.03	0.03	0.39	0.8	0.5	3	2	2	29	68	42	3.73008	5.65402e-07	1.44379e-06	up	Hic_asm_9	130648505	130672149	-	Ag10G00689	--	K10357 myosin V | (RefSeq) XIE; Myosin family protein with Dil domain-containing protein (A)	--	PREDICTED: myosin-11-like [Daucus carota subsp. sativus]	MYO11_ARATH RecName: Full=Myosin-11; AltName: Full=Myosin XI E; Short=AtXIE;	At1g54560	GO:0015629,actin cytoskeleton; GO:0005737,cytoplasm; GO:0016459,myosin complex; GO:0031982,vesicle; GO:0051015,actin filament binding; GO:0030898,actin-dependent ATPase activity; GO:0005524,ATP binding; GO:0005516,calmodulin binding; GO:0000146,microfilament motor activity; GO:0003774,motor activity; GO:0007015,actin filament organization; GO:0030048,actin filament-based movement; GO:0051640,orga…	PF00063.21:Myosin head (motor domain)	--	--	--
Ag10G00691	18.3	16.36	16.71	7.07	6.26	7.79	456	458	390	203	205	251	-1.54717	2.13298e-16	1.16607e-15	down	Hic_asm_9	130791828	130796114	+	Ag10G00691	--	--	--	PREDICTED: F-box/kelch-repeat protein OR23 [Daucus carota subsp. sativus]	FK125_ARATH RecName: Full=F-box/kelch-repeat protein OR23;	At4g03030	--	PF01344.25:Kelch motif	--	--	--
Ag10G00692	67.78	50.63	78.06	171.17	159.34	147.5	330	277	356	961	1020	929	1.00253	2.32316e-05	4.93583e-05	up	Hic_asm_9	130796862	130797194	-	Ag10G00692	--	--	--	PREDICTED: GRF1-interacting factor 1-like [Daucus carota subsp. sativus]	--	--	GO:0003713,transcription coactivator activity; GO:0140110,transcription regulator activity; GO:0003674,molecular_function; GO:0003712,transcription coregulator activity	--	--	--	--
Ag10G00694	36.89	42.16	45.77	24.35	22.41	21.05	1009	1296	1173	768	806	745	-1.15006	6.76796e-10	2.29907e-09	down	Hic_asm_9	130847437	130849307	-	Ag10G00694	--	K20665 jasmonoyl-L-amino acid 12-hydroxylase [EC:1.14.14.48] | (RefSeq) CYP94B1; cytochrome P450, family 94, subfamily B, polypeptide 1 (A)	--	PREDICTED: cytochrome P450 94A1-like [Daucus carota subsp. sativus]	C94A1_VICSA RecName: Full=Cytochrome P450 94A1; EC=1.14.-.-; AltName: Full=P450-dependent fatty acid omega-hydroxylase;	At5g63450	GO:0005789,endoplasmic reticulum membrane; GO:0016021,integral component of membrane; GO:0020037,heme binding; GO:0005506,iron ion binding; GO:0004497,monooxygenase activity; GO:0016705,oxidoreductase activity, acting on paired donors, with incorporation or reduction of molecular oxygen; GO:0003674,molecular_function; GO:0005488,binding; GO:0046906,tetrapyrrole binding; GO:0048037,cofactor bindin…	PF00067.22:Cytochrome P450	--	--	--
Ag10G00695	0	0.03	0.03	0.29	0.49	0.68	0	1	1	12	23	31	4.46377	0.000347757	0.000642328	up	Hic_asm_9	130853397	130855823	-	Ag10G00695	--	--	--	PREDICTED: probable myosin-binding protein 4 [Daucus carota subsp. sativus]	MYOB4_ARATH RecName: Full=Probable myosin-binding protein 4 {ECO:0000303|PubMed:23995081};	At2g30690	GO:0012505,endomembrane system; GO:0016021,integral component of membrane; GO:0080115,myosin XI tail binding; GO:0005515,protein binding; GO:0003674,molecular_function; GO:0005488,binding; GO:0008092,cytoskeletal protein binding; GO:0017022,myosin binding; GO:0032029,myosin tail binding; GO:0032036,myosin heavy chain binding; GO:0005575,cellular_component; GO:0005623,cell; GO:0044464,cell part; G…	PF04576.15:Zein-binding	--	--	--
Ag10G00699	0.28	0.28	0.02	3.04	3.3	3.81	15	17	1	188	233	264	3.8693	4.6574e-21	3.31338e-20	up	Hic_asm_9	131258790	131263235	+	Ag10G00699	--	K16818 phospholipase A1 [EC:3.1.1.32] | (RefSeq) DAD1; alpha/beta-Hydrolases superfamily protein (A)	ko00564: Glycerophospholipid metabolism; ko00592: alpha-Linolenic acid metabolism; ko01100: Metabolic pathways; ko01110: Biosynthesis of secondary metabolites	PREDICTED: phospholipase A1-Igamma2, chloroplastic-like [Daucus carota subsp. sativus]	PLA16_ARATH RecName: Full=Phospholipase A1-Igamma2, chloroplastic {ECO:0000303|PubMed:15130548}; EC=3.1.1.- {ECO:0000269|PubMed:19527719}; AltName: Full=DAD1-like lipase 3 {ECO:0000303|PubMed:24430866}; Flags: Precursor;	At2g30550	GO:0009507,chloroplast; GO:0047714,galactolipase activity; GO:0008970,phospholipase A1 activity; GO:0004620,phospholipase activity; GO:0004806,triglyceride lipase activity; GO:0016042,lipid catabolic process; GO:0003674,molecular_function; GO:0003824,catalytic activity; GO:0016298,lipase activity; GO:0016787,hydrolase activity; GO:0016788,hydrolase activity, acting on ester bonds; GO:0052689,carb…	PF01764.25:Lipase (class 3)	--	--	--
Ag10G00700	0	0	0	0.16	0.52	0.48	0	0	0	6	22	20	5.83258	0.000116321	0.000227744	up	Hic_asm_9	131260292	131263235	-	Ag10G00700	--	K02721 photosystem II PsbW protein | (RefSeq) PSBW; photosystem II reaction center W (A)	ko00195: Photosynthesis	PREDICTED: photosystem II reaction center W protein, chloroplastic-like [Daucus carota subsp. sativus]	PSBW_ARATH RecName: Full=Photosystem II reaction center W protein, chloroplastic; AltName: Full=PSII 6.1 kDa protein; Flags: Precursor;	At2g30570	GO:0009535,chloroplast thylakoid membrane; GO:0016021,integral component of membrane; GO:0009523,photosystem II; GO:0015979,photosynthesis; GO:0042549,photosystem II stabilization; GO:0008152,metabolic process; GO:0008150,biological_process; GO:0009987,cellular process; GO:0044237,cellular metabolic process; GO:0006091,generation of precursor metabolites and energy; GO:0010109,regulation of photo…	PF07123.12:Photosystem II reaction centre W protein (PsbW)	--	--	--
Ag10G00701	0.06	0	0	9.02	9.7	8.31	1	0	0	181	222	187	8.53753	1.62406e-12	6.79366e-12	up	Hic_asm_9	131341339	131344214	-	Ag10G00701	--	K14484 auxin-responsive protein IAA | (RefSeq) IAA16; indoleacetic acid-induced protein 16 (A)	ko04075: Plant hormone signal transduction	PREDICTED: auxin-responsive protein IAA16-like [Daucus carota subsp. sativus]	IAA16_ARATH RecName: Full=Auxin-responsive protein IAA16; AltName: Full=Indoleacetic acid-induced protein 16;	At3g04730	GO:0005634,nucleus; GO:0003700,DNA-binding transcription factor activity; GO:0042802,identical protein binding; GO:0000976,transcription regulatory region sequence-specific DNA binding; GO:0009734,auxin-activated signaling pathway; GO:0009733,response to auxin; GO:0140110,transcription regulator activity; GO:0003674,molecular_function; GO:0005515,protein binding; GO:0005488,binding; GO:0001067,re…	PF02309.16:AUX/IAA family	AUX/IAA	TR	AUX/IAA
Ag10G00703	0.31	0.55	0.33	8.53	8.72	10.42	4	8	4	127	148	174	4.26931	2.53765e-20	1.72693e-19	up	Hic_asm_9	131423158	131424263	+	Ag10G00703	--	K14484 auxin-responsive protein IAA | (RefSeq) ATAUX2-11; AUX/IAA transcriptional regulator family protein (A)	ko04075: Plant hormone signal transduction	PREDICTED: auxin-induced protein 22D-like [Daucus carota subsp. sativus]	AX22E_VIGRR RecName: Full=Auxin-induced protein 22E; AltName: Full=Indole-3-acetic acid-induced protein ARG14;	At5g43700	GO:0005634,nucleus; GO:0009734,auxin-activated signaling pathway; GO:0006355,regulation of transcription, DNA-templated; GO:0007165,signal transduction; GO:0007154,cell communication; GO:0008150,biological_process; GO:0009719,response to endogenous stimulus; GO:0009725,response to hormone; GO:0009733,response to auxin; GO:0009755,hormone-mediated signaling pathway; GO:0009987,cellular process; GO…	PF02309.16:AUX/IAA family	AUX/IAA	TR	AUX/IAA
Ag10G00704	0.17	0.1	0.24	3.06	2.77	3.74	3	2	4	62	64	85	3.98069	1.87571e-10	6.67306e-10	up	Hic_asm_9	131482764	131485450	+	Ag10G00704	--	--	--	PREDICTED: uncharacterized protein LOC101208986 [Cucumis sativus]	--	At4g27240	--	--	C2H2	TF	C2H2
Ag10G00707	6.51	7.8	3.92	16.77	17.64	16.86	250	337	141	743	891	838	1.25382	4.64853e-10	1.60458e-09	up	Hic_asm_9	131706109	131717677	-	Ag10G00707	--	--	--	PREDICTED: guanylate-binding protein 5-like [Daucus carota subsp. sativus]	--	At2g38840	GO:0016021,integral component of membrane; GO:0005525,GTP binding; GO:0003924,GTPase activity; GO:0000166,nucleotide binding; GO:0001882,nucleoside binding; GO:0001883,purine nucleoside binding; GO:0003674,molecular_function; GO:0005488,binding; GO:0017076,purine nucleotide binding; GO:0019001,guanyl nucleotide binding; GO:0032549,ribonucleoside binding; GO:0032550,purine ribonucleoside binding; …	PF02263.19:Guanylate-binding protein, N-terminal domain	--	--	--
Ag10G00708	77.84	91.36	102.77	4	2.94	2.84	2094	2762	2590	124	104	99	-5.07027	1.08668e-109	1.66046e-107	down	Hic_asm_9	131746900	131749021	-	Ag10G00708	--	--	--	PREDICTED: uncharacterized protein LOC108211095 [Daucus carota subsp. sativus]	--	At3g22970	--	PF04720.12:PDDEXK-like family of unknown function	--	--	--
Ag10G00713	94.6	101.82	133.18	8.9	7.38	8.32	1336	1616	1762	145	137	152	-4.02569	2.34361e-67	9.8053e-66	down	Hic_asm_9	132209465	132211345	+	Ag10G00713	--	K24205 protein lifeguard | (RefSeq) BIL4; Bax inhibitor-1 family protein (A)	--	PREDICTED: BI1-like protein [Daucus carota subsp. sativus]	LFG2_ARATH RecName: Full=Protein LIFEGUARD 2 {ECO:0000303|PubMed:23888068}; Short=AtLFG2 {ECO:0000303|PubMed:23888068}; AltName: Full=Protein BRZ-INSENSITIVE-LONG HYPOCOTYLS 4 {ECO:0000303|PubMed:19202280};	At3g63310	GO:0016021,integral component of membrane; GO:0009742,brassinosteroid mediated signaling pathway; GO:0050832,defense response to fungus; GO:0007275,multicellular organism development; GO:0060548,negative regulation of cell death; GO:1905421,regulation of plant organ morphogenesis; GO:0009826,unidimensional cell growth; GO:0007165,signal transduction; GO:0007154,cell communication; GO:0008150,biol…	PF01027.20:Inhibitor of apoptosis-promoting Bax1	--	--	--
Ag10G00714	3.87	5.81	3.14	0.8	0.91	1.14	100	169	76	24	31	38	-2.41021	8.98392e-14	4.09208e-13	down	Hic_asm_9	132212224	132214218	-	Ag10G00714	--	--	--	PREDICTED: protein FAF-like, chloroplastic [Daucus carota subsp. sativus]	FAFL_ARATH RecName: Full=Protein FAF-like, chloroplastic; Flags: Precursor;	--	GO:0009507,chloroplast; GO:0005737,cytoplasm; GO:0005783,endoplasmic reticulum; GO:0005634,nucleus; GO:0019902,phosphatase binding; GO:0047485,protein N-terminus binding; GO:0009788,negative regulation of abscisic acid-activated signaling pathway; GO:0042326,negative regulation of phosphorylation; GO:0010922,positive regulation of phosphatase activity; GO:0005515,protein binding; GO:0003674,molec…	PF11250.8:Fantastic Four meristem regulator	--	--	--
Ag10G00715	2.66	2.22	3.56	22.38	17.99	16.3	63	59	79	611	560	499	2.47635	7.80719e-19	4.91969e-18	up	Hic_asm_9	132362067	132366588	-	Ag10G00715	--	--	--	PREDICTED: VAN3-binding protein [Daucus carota subsp. sativus]	VAB_ARATH RecName: Full=VAN3-binding protein {ECO:0000303|PubMed:19363154}; AltName: Full=Protein FORKED 1;	At3g22810	GO:0009734,auxin-activated signaling pathway; GO:0010305,leaf vascular tissue pattern formation; GO:0010087,phloem or xylem histogenesis; GO:0009733,response to auxin; GO:0007165,signal transduction; GO:0007154,cell communication; GO:0008150,biological_process; GO:0009719,response to endogenous stimulus; GO:0009725,response to hormone; GO:0009755,hormone-mediated signaling pathway; GO:0009987,cel…	PF05703.11:Auxin canalisation	--	--	--
Ag10G00716	0.27	0.7	0.2	8.54	9.7	8.35	10	29	7	363	470	398	4.23473	9.53525e-37	1.36302e-35	up	Hic_asm_9	132369090	132375574	-	Ag10G00716	--	K08857 NIMA (never in mitosis gene a)-related kinase 1/4/5 [EC:2.7.11.1] | (RefSeq) NEK2; NIMA-related kinase 2 (A)	--	PREDICTED: serine/threonine-protein kinase Nek2-like [Daucus carota subsp. sativus]	NEK2_ORYSJ RecName: Full=Serine/threonine-protein kinase Nek2 {ECO:0000305}; EC=2.7.11.1 {ECO:0000305}; AltName: Full=NimA-related protein kinase 2 {ECO:0000303|PubMed:17886359}; AltName: Full=OsNek2 {ECO:0000303|PubMed:17886359};	At3g04810	GO:0005524,ATP binding; GO:0106310,NA; GO:0004674,protein serine/threonine kinase activity; GO:0106311,NA; GO:0000166,nucleotide binding; GO:0003674,molecular_function; GO:0005488,binding; GO:0008144,drug binding; GO:0017076,purine nucleotide binding; GO:0030554,adenyl nucleotide binding; GO:0032553,ribonucleotide binding; GO:0032555,purine ribonucleotide binding; GO:0032559,adenyl ribonucleotide…	PF00069.25:Protein kinase domain	--	--	--
Ag10G00717	1.81	2.51	1.23	5.64	8.31	7.9	166	259	106	596	1002	937	1.73069	3.85051e-14	1.80054e-13	up	Hic_asm_9	132485479	132493242	-	Ag10G00717	--	--	--	PREDICTED: protein NETWORKED 1D [Daucus carota subsp. sativus]	NET1D_ARATH RecName: Full=Protein NETWORKED 1D {ECO:0000303|PubMed:22840520};	At1g03080	GO:0005886,plasma membrane; GO:0051015,actin filament binding; GO:0005515,protein binding; GO:0003674,molecular_function; GO:0003779,actin binding; GO:0005488,binding; GO:0008092,cytoskeletal protein binding; GO:0044877,protein-containing complex binding; GO:0005575,cellular_component; GO:0016020,membrane; GO:0005623,cell; GO:0044464,cell part; GO:0071944,cell periphery	PF07765.12:KIP1-like protein	--	--	--
Ag10G00719	0.18	0.11	0.05	0.66	0.64	0.75	7	5	2	30	33	38	2.31686	0.000294363	0.000548068	up	Hic_asm_9	132604475	132608815	+	Ag10G00719	--	K24221 type I inositol polyphosphate 5-phosphatase IP5P1/2 [EC:3.1.3.56] | (RefSeq) IP5PI; inositol polyphosphate 5-phosphatase I (A)	ko00562: Inositol phosphate metabolism; ko01100: Metabolic pathways	PREDICTED: type I inositol polyphosphate 5-phosphatase 4 [Daucus carota subsp. sativus]	IP5P4_ARATH RecName: Full=Type I inositol polyphosphate 5-phosphatase 4 {ECO:0000305}; Short=At5PTase4 {ECO:0000305}; EC=3.1.3.- {ECO:0000305};	At3g63240	GO:0034485,phosphatidylinositol-3,4,5-trisphosphate 5-phosphatase activity; GO:0004439,phosphatidylinositol-4,5-bisphosphate 5-phosphatase activity; GO:0046856,phosphatidylinositol dephosphorylation; GO:0003674,molecular_function; GO:0003824,catalytic activity; GO:0034594,phosphatidylinositol trisphosphate phosphatase activity; GO:0016787,hydrolase activity; GO:0016788,hydrolase activity, acting …	PF03372.23:Endonuclease/Exonuclease/phosphatase family	--	--	--
Ag10G00722	25.93	28.85	38.69	7.93	5.62	5.66	400	500	559	141	114	113	-2.56187	1.2358e-20	8.5471e-20	down	Hic_asm_9	133090971	133092025	+	Ag10G00722	--	--	--	PREDICTED: uncharacterized protein LOC108211148 [Daucus carota subsp. sativus]	--	At4g14830	--	--	--	--	--
Ag10G00724	137.08	127.24	170.81	18.31	17.55	15.12	974	1016	1137	150	164	139	-3.3739	1.18687e-49	2.68365e-48	down	Hic_asm_9	133147551	133148142	+	Ag10G00724	--	--	--	PREDICTED: late embryogenesis abundant protein 47-like [Daucus carota subsp. sativus]	LEA31_ARATH RecName: Full=Late embryogenesis abundant protein 31 {ECO:0000303|PubMed:18318901}; Short=LEA 31 {ECO:0000303|PubMed:18318901}; AltName: Full=Protein RESPONSIVE TO ABSCISIC ACID 28 {ECO:0000303|PubMed:10412913}; Short=AtRAB28 {ECO:0000303|PubMed:10412913};	At3g22490	GO:0005829,cytosol; GO:0005730,nucleolus; GO:0005634,nucleus; GO:0006873,cellular ion homeostasis; GO:0010226,response to lithium ion; GO:0009845,seed germination; GO:0008150,biological_process; GO:0009987,cellular process; GO:0019725,cellular homeostasis; GO:0042592,homeostatic process; GO:0050801,ion homeostasis; GO:0048878,chemical homeostasis; GO:0055082,cellular chemical homeostasis; GO:0065…	PF04927.12:Seed maturation protein	--	--	--
Ag10G00725	284.09	247.06	223.76	15.09	14.55	14.15	3788	3702	2795	232	255	244	-4.36691	1.30654e-183	1.14793e-180	down	Hic_asm_9	133161492	133162805	+	Ag10G00725	--	--	--	PREDICTED: late embryogenesis abundant protein D-34-like [Daucus carota subsp. sativus]	LEA34_GOSHI RecName: Full=Late embryogenesis abundant protein D-34; Short=LEA D-34;	At3g22490	--	PF04927.12:Seed maturation protein	--	--	--
Ag10G00726	0.22	0.39	0.78	2.04	2.18	0.91	3	6	10	32	39	16	1.59925	0.0246346	0.0352613	up	Hic_asm_9	133215466	133216396	+	Ag10G00726	--	--	--	PREDICTED: transcription repressor OFP12-like [Daucus carota subsp. sativus]	OFP11_ARATH RecName: Full=Transcription repressor OFP11; AltName: Full=Ovate family protein 11; Short=AtOFP11;	At4g14860	GO:0005634,nucleus; GO:0045892,negative regulation of transcription, DNA-templated; GO:0008152,metabolic process; GO:0006139,nucleobase-containing compound metabolic process; GO:0006351,transcription, DNA-templated; GO:0006355,regulation of transcription, DNA-templated; GO:0006725,cellular aromatic compound metabolic process; GO:0006807,nitrogen compound metabolic process; GO:0008150,biological_p…	PF04844.13:Transcriptional repressor, ovate	OFP	TF	OFP
Ag10G00729	77.92	78.47	92.06	22.55	22.04	21.9	1441	1631	1595	481	536	524	-2.17608	6.63225e-33	7.99803e-32	down	Hic_asm_9	133319996	133322137	+	Ag10G00729	--	K14963 COMPASS component SWD3 | (RefSeq) WDR5b; Transducin/WD40 repeat-like superfamily protein (A)	--	PREDICTED: COMPASS-like H3K4 histone methylase component WDR5B [Daucus carota subsp. sativus]	WDR5B_ARATH RecName: Full=COMPASS-like H3K4 histone methylase component WDR5B {ECO:0000303|PubMed:19567704}; Short=AtWDR5B {ECO:0000303|PubMed:19567704};	At4g02730	GO:0080008,Cul4-RING E3 ubiquitin ligase complex; GO:0000151,ubiquitin ligase complex; GO:0005622,intracellular; GO:0005575,cellular_component; GO:0005623,cell; GO:0031461,cullin-RING ubiquitin ligase complex; GO:0032991,protein-containing complex; GO:0044424,intracellular part; GO:0044464,cell part; GO:1902494,catalytic complex; GO:1990234,transferase complex	PF00400.32:WD domain, G-beta repeat	--	--	--
Ag10G00733	1.1	0.59	1.07	3.09	3.69	3.41	43	26	39	139	189	172	1.61139	1.00716e-06	2.50756e-06	up	Hic_asm_9	133461723	133468826	-	Ag10G00733	--	K04120 ent-copalyl diphosphate synthase [EC:5.5.1.13] | (RefSeq) GA1; Terpenoid cyclases/Protein prenyltransferases superfamily protein (A)	ko00904: Diterpenoid biosynthesis; ko01100: Metabolic pathways; ko01110: Biosynthesis of secondary metabolites	PREDICTED: ent-copalyl diphosphate synthase, chloroplastic isoform X2 [Daucus carota subsp. sativus]	TPS28_TRIWF RecName: Full=(-)-kolavenyl diphosphate synthase TPS28, chloroplastic {ECO:0000305}; EC=5.5.1.28 {ECO:0000269|PubMed:26749264}; AltName: Full=Terpene synthase 28 {ECO:0000303|PubMed:26749264}; Short=TwTPS28 {ECO:0000303|PubMed:26749264}; Flags: Precursor;	At4g02780	GO:0009507,chloroplast; GO:0016853,isomerase activity; GO:0000287,magnesium ion binding; GO:0010333,terpene synthase activity; GO:0003674,molecular_function; GO:0003824,catalytic activity; GO:0005488,binding; GO:0046872,metal ion binding; GO:0043167,ion binding; GO:0043169,cation binding; GO:0016829,lyase activity; GO:0016835,carbon-oxygen lyase activity; GO:0016838,carbon-oxygen lyase activity, …	PF01397.21:Terpene synthase, N-terminal domain	--	--	--
Ag10G00736	1.05	0.8	1.12	6	7.4	6.67	21	18	21	138	194	172	2.493	1.16965e-14	5.67883e-14	up	Hic_asm_9	133660205	133662020	+	Ag10G00736	--	--	--	PREDICTED: probable inactive patatin-like protein 9 [Daucus carota subsp. sativus]	PLP9_ARATH RecName: Full=Probable inactive patatin-like protein 9; Short=AtPLP9; AltName: Full=Patatin-related phospholipase A IIIdelta; Short=pPLAIIId; AltName: Full=Phospholipase A IIIB; Short=AtPLAIIIB;	At3g63200	GO:0016787,hydrolase activity; GO:0016042,lipid catabolic process; GO:0003674,molecular_function; GO:0003824,catalytic activity; GO:0008152,metabolic process; GO:0006629,lipid metabolic process; GO:0008150,biological_process; GO:0009056,catabolic process; GO:0044238,primary metabolic process; GO:0071704,organic substance metabolic process; GO:1901575,organic substance catabolic process	PF01734.22:Patatin-like phospholipase	--	--	--
Ag10G00739	6.57	12.32	1.53	2.38	2.45	1.75	55	116	12	23	27	19	-1.82489	0.00190877	0.00320661	down	Hic_asm_9	133998559	134001478	-	Ag10G00739	--	K02069 UDP-glucose/iron transport system permease protein | (RefSeq) ALS3; aluminum sensitive 3 (A)	--	PREDICTED: protein ALUMINUM SENSITIVE 3 [Daucus carota subsp. sativus]	ALS3_ARATH RecName: Full=Protein ALUMINUM SENSITIVE 3; AltName: Full=ABC transporter I family member 16; Short=ABC transporter ABCI.16; Short=AtABCI16; AltName: Full=ybbM homolog protein;	At2g37330	GO:0005887,integral component of plasma membrane; GO:0005886,plasma membrane; GO:0012506,vesicle membrane; GO:0005460,UDP-glucose transmembrane transporter activity; GO:0010044,response to aluminum ion; GO:0003674,molecular_function; GO:0005215,transporter activity; GO:0022857,transmembrane transporter activity; GO:0005338,nucleotide-sugar transmembrane transporter activity; GO:0008509,anion tran…	PF03649.13:Uncharacterised protein family (UPF0014)	--	--	--
Ag10G00743	12.85	5.16	11.06	204.3	130.11	203.37	93	42	75	1705	1238	1904	3.93514	3.80632e-33	4.65635e-32	up	Hic_asm_9	135121899	135122393	-	Ag10G00743	--	--	--	PREDICTED: glycine-rich protein 5-like [Daucus carota subsp. sativus]	--	At4g29030	--	--	--	--	--
Ag10G00744	0.41	0.77	0.08	8	9.83	6.83	17	36	3	383	537	367	4.05719	2.03177e-23	1.62833e-22	up	Hic_asm_9	135127560	135131153	-	Ag10G00744	--	K00924 kinase [EC:2.7.1.-] | (RefSeq) CLV1; Leucine-rich receptor-like protein kinase family protein (A)	--	PREDICTED: LRR receptor-like serine/threonine-protein kinase RCH1 [Daucus carota subsp. sativus]	RGI1_ARATH RecName: Full=LRR receptor-like serine/threonine-protein kinase RGI1 {ECO:0000303|PubMed:27229312}; EC=2.7.11.1 {ECO:0000255|PROSITE-ProRule:PRU00159}; AltName: Full=Protein RECEPTOR OF RGF1 4 {ECO:0000303|PubMed:27229311}; AltName: Full=Protein RGF1 INSENSITIVE 1 {ECO:0000303|PubMed:27229312}; AltName: Full=Protein ROOT CLAVATA-HOMOLOG1 2 {ECO:0000303|Ref.1, ECO:0000312|EMBL:CAD79350.…	At3g24240	GO:0016021,integral component of membrane; GO:0005886,plasma membrane; GO:0005524,ATP binding; GO:0042277,peptide binding; GO:0001653,peptide receptor activity; GO:0106310,NA; GO:0106311,NA; GO:0010074,maintenance of meristem identity; GO:0010078,maintenance of root meristem identity; GO:2000280,regulation of root development; GO:0010082,regulation of root meristem growth; GO:0010449,root meriste…	--	--	--	--
Ag10G00745	0.24	0.22	0.26	29.07	32.96	25.31	5	5	5	693	896	677	6.68969	8.4684e-57	2.51608e-55	up	Hic_asm_9	135160890	135164863	-	Ag10G00745	--	K01728 pectate lyase [EC:4.2.2.2] | (RefSeq) Pectin lyase-like superfamily protein (A)	ko00040: Pentose and glucuronate interconversions; ko01100: Metabolic pathways	PREDICTED: probable pectate lyase 8 [Daucus carota subsp. sativus]	PLY20_ARATH RecName: Full=Probable pectate lyase 20; EC=4.2.2.2; Flags: Precursor;	At5g48900	GO:0046872,metal ion binding; GO:0030570,pectate lyase activity; GO:0045490,pectin catabolic process; GO:0003674,molecular_function; GO:0005488,binding; GO:0043167,ion binding; GO:0043169,cation binding; GO:0003824,catalytic activity; GO:0016829,lyase activity; GO:0016835,carbon-oxygen lyase activity; GO:0016837,carbon-oxygen lyase activity, acting on polysaccharides; GO:0000272,polysaccharide ca…	PF00544.19:Pectate lyase	--	--	--
Ag10G00746	2.21	2.62	2.62	21.15	24.15	24.83	18	24	20	199	259	262	2.97847	6.72052e-25	5.80722e-24	up	Hic_asm_9	135188832	135189389	-	Ag10G00746	--	--	--	PREDICTED: protein LATE FLOWERING-like isoform X1 [Daucus carota subsp. sativus]	LATE_ARATH RecName: Full=Protein LATE FLOWERING {ECO:0000303|PubMed:21771123};	At5g48890	GO:0005634,nucleus; GO:0003700,DNA-binding transcription factor activity; GO:0046872,metal ion binding; GO:0009908,flower development; GO:0009910,negative regulation of flower development; GO:0048579,negative regulation of long-day photoperiodism, flowering; GO:0042752,regulation of circadian rhythm; GO:0006355,regulation of transcription, DNA-templated; GO:0140110,transcription regulator activit…	PF13912.6:C2H2-type zinc finger	--	--	--
Ag10G00747	37.05	31.1	37.31	15.48	19.85	16.81	247	233	233	119	174	145	-1.28836	1.43317e-08	4.29653e-08	down	Hic_asm_9	135192463	135195878	-	Ag10G00747	--	K12859 U5 snRNP protein, DIM1 family | (RefSeq) YLS8; mRNA splicing factor, thioredoxin-like U5 snRNP (A)	ko03040: Spliceosome	PREDICTED: thioredoxin-like protein 4B isoform X2 [Daucus carota subsp. sativus]	YLS8_ARATH RecName: Full=Thioredoxin-like protein YLS8; AltName: Full=Protein YELLOW-LEAF-SPECIFIC GENE 8;	At3g24730	GO:0005737,cytoplasm; GO:0005634,nucleus; GO:0005681,spliceosomal complex; GO:0046540,U4/U6 x U5 tri-snRNP complex; GO:0005682,U5 snRNP; GO:0000398,mRNA splicing, via spliceosome; GO:0000375,RNA splicing, via transesterification reactions; GO:0000377,RNA splicing, via transesterification reactions with bulged adenosine as nucleophile; GO:0008152,metabolic process; GO:0006139,nucleobase-containing…	PF02966.16:Mitosis protein DIM1	--	--	--
Ag10G00750	57.55	47.9	34.03	139.78	144.23	143.76	1746	1633	967	4890	5753	5642	1.37007	2.69101e-16	1.45947e-15	up	Hic_asm_9	135301842	135306912	-	Ag10G00750	--	K14538 nuclear GTP-binding protein | (RefSeq) NSN1; GTP-binding family protein (A)	ko03008: Ribosome biogenesis in eukaryotes	PREDICTED: guanine nucleotide-binding protein-like NSN1 [Daucus carota subsp. sativus]	NSN1_ARATH RecName: Full=Guanine nucleotide-binding protein-like NSN1 {ECO:0000305}; Short=Nucleolar GTP-binding protein NSN1 {ECO:0000305}; AltName: Full=DAR GTPase 4 {ECO:0000303|PubMed:16849600}; AltName: Full=Protein nucleostemin-like 1 {ECO:0000303|PubMed:22357616};	At3g07050	GO:0005730,nucleolus; GO:0009506,plasmodesma; GO:0005525,GTP binding; GO:0003729,mRNA binding; GO:0048825,cotyledon development; GO:0048444,floral organ morphogenesis; GO:0010077,maintenance of inflorescence meristem identity; GO:0045892,negative regulation of transcription, DNA-templated; GO:0045995,regulation of embryonic development; GO:0045604,regulation of epidermal cell differentiation; GO:…	PF08701.11:GNL3L/Grn1 putative GTPase	--	--	--
Ag10G00754	0	0	0	1.66	3.14	1.98	0	0	0	39	84	52	7.72264	1.64164e-09	5.36764e-09	up	Hic_asm_9	136125936	136127604	-	Ag10G00754	--	K13066 caffeic acid 3-O-methyltransferase / acetylserotonin O-methyltransferase [EC:2.1.1.68 2.1.1.4] | (RefSeq) OMT1; O-methyltransferase 1 (A)	ko00380: Tryptophan metabolism; ko00940: Phenylpropanoid biosynthesis; ko01100: Metabolic pathways; ko01110: Biosynthesis of secondary metabolites	PREDICTED: trans-anol O-methyltransferase 1-like [Daucus carota subsp. sativus]	AIMT1_PIMAN RecName: Full=Trans-anol O-methyltransferase 1; Short=T-anol O-methyltransferase 1; EC=2.1.1.279; AltName: Full=T-anol/isoeugenol O-methyltransferase 1; Short=PaAIMT1;	At5g54160	GO:0050630,(iso)eugenol O-methyltransferase activity; GO:0046983,protein dimerization activity; GO:0032259,methylation; GO:0009699,phenylpropanoid biosynthetic process; GO:0003674,molecular_function; GO:0003824,catalytic activity; GO:0008168,methyltransferase activity; GO:0008171,O-methyltransferase activity; GO:0016740,transferase activity; GO:0016741,transferase activity, transferring one-carbo…	PF00891.18:O-methyltransferase domain	--	--	--
Ag10G00756	25.75	24.35	22.39	10.07	12.24	11.29	448	476	365	202	280	254	-1.37089	1.72676e-16	9.51189e-16	down	Hic_asm_9	136419714	136422763	+	Ag10G00756	--	--	--	PREDICTED: cyclin-dependent kinase inhibitor 3-like [Daucus carota subsp. sativus]	KRP3_ARATH RecName: Full=Cyclin-dependent kinase inhibitor 3; AltName: Full=Inhibitor/interactor of CDK protein 6; AltName: Full=KIP-related protein 3;	At5g48820	GO:0005654,nucleoplasm; GO:0004861,cyclin-dependent protein serine/threonine kinase inhibitor activity; GO:0004860,protein kinase inhibitor activity; GO:0007050,cell cycle arrest; GO:0003674,molecular_function; GO:0004857,enzyme inhibitor activity; GO:0019887,protein kinase regulator activity; GO:0016538,cyclin-dependent protein serine/threonine kinase regulator activity; GO:0098772,molecular fun…	PF02234.19:Cyclin-dependent kinase inhibitor	--	--	--
Ag10G00757	22.18	29.37	21.2	12.15	14.04	12.68	334	497	299	211	278	247	-1.15742	4.29866e-11	1.61452e-10	down	Hic_asm_9	136425301	136429314	-	Ag10G00757	--	--	--	PREDICTED: uncharacterized protein LOC108211431 [Daucus carota subsp. sativus]	--	At3g24820	--	PF03909.17:BSD domain	--	--	--
Ag10G00758	0	0	0	1.04	1.41	0.88	0	0	0	37	57	35	7.29948	1.87754e-08	5.56432e-08	up	Hic_asm_9	136432867	136436140	+	Ag10G00758	--	--	--	PREDICTED: BTB/POZ domain-containing protein At5g48800 [Daucus carota subsp. sativus]	Y5880_ARATH RecName: Full=BTB/POZ domain-containing protein At5g48800;	At5g48800	GO:0005886,plasma membrane; GO:0016567,protein ubiquitination; GO:0008152,metabolic process; GO:0006464,cellular protein modification process; GO:0006807,nitrogen compound metabolic process; GO:0008150,biological_process; GO:0009987,cellular process; GO:0019538,protein metabolic process; GO:0032446,protein modification by small protein conjugation; GO:0036211,protein modification process; GO:0043…	PF03000.14:NPH3 family	--	--	--
Ag10G00761	0.07	0.06	0.13	1.21	2.22	2.09	3	3	5	58	121	112	4.12873	1.50716e-12	6.32401e-12	up	Hic_asm_9	136461418	136466064	+	Ag10G00761	--	K16224 senescence-induced receptor-like serine/threonine-protein kinase | (RefSeq) FRK1; FLG22-induced receptor-like kinase 1 (A)	ko04016: MAPK signaling pathway - plant; ko04626: Plant-pathogen interaction	PREDICTED: probable LRR receptor-like serine/threonine-protein kinase At5g48740 [Daucus carota subsp. sativus]	Y5487_ARATH RecName: Full=Probable LRR receptor-like serine/threonine-protein kinase At5g48740; EC=2.7.11.1; Flags: Precursor;	At5g48740	GO:0016021,integral component of membrane; GO:0005524,ATP binding; GO:0106310,NA; GO:0106311,NA; GO:0000166,nucleotide binding; GO:0003674,molecular_function; GO:0005488,binding; GO:0008144,drug binding; GO:0017076,purine nucleotide binding; GO:0030554,adenyl nucleotide binding; GO:0032553,ribonucleotide binding; GO:0032555,purine ribonucleotide binding; GO:0032559,adenyl ribonucleotide binding; …	PF12819.7:Malectin-like domain	--	--	--
Ag10G00762	1.22	2.18	1.84	6.02	8.21	8.38	27	54	38	153	238	239	1.84334	4.63412e-10	1.60006e-09	up	Hic_asm_9	136466399	136470768	-	Ag10G00762	--	--	--	PREDICTED: uncharacterized protein LOC108211242 [Daucus carota subsp. sativus]	--	At4g13140	GO:0016021,integral component of membrane; GO:0005575,cellular_component; GO:0016020,membrane; GO:0031224,intrinsic component of membrane; GO:0044425,membrane part	PF09335.11:SNARE associated Golgi protein	--	--	--
Ag10G00767	4.99	4.74	3.77	14.01	12.4	14.97	106	113	75	343	346	411	1.36235	3.12617e-11	1.18812e-10	up	Hic_asm_9	137291082	137297766	-	Ag10G00767	--	K11713 geranylgeranyl transferase type-1 subunit beta [EC:2.5.1.59] | (RefSeq) PGGT-I; Prenyltransferase family protein (A)	--	PREDICTED: geranylgeranyl transferase type-1 subunit beta [Daucus carota subsp. sativus]	PGTB1_ARATH RecName: Full=Geranylgeranyl transferase type-1 subunit beta; EC=2.5.1.59; AltName: Full=Geranylgeranyl transferase type I subunit beta; Short=AtGGT-IB; Short=GGTase-I-beta;	At2g39550	GO:0005953,CAAX-protein geranylgeranyltransferase complex; GO:0004662,CAAX-protein geranylgeranyltransferase activity; GO:0046872,metal ion binding; GO:0009788,negative regulation of abscisic acid-activated signaling pathway; GO:0018344,protein geranylgeranylation; GO:0018342,protein prenylation; GO:0009737,response to abscisic acid; GO:0009733,response to auxin; GO:0009414,response to water depr…	PF00432.21:Prenyltransferase and squalene oxidase repeat	--	--	--
Ag10G00770	4.72	6.15	2.81	13.65	15.97	13.21	300	439	167	1000	1334	1086	1.41342	1.07991e-10	3.91495e-10	up	Hic_asm_9	137391295	137401564	+	Ag10G00770	--	--	--	PREDICTED: mediator of RNA polymerase II transcription subunit 33A-like [Daucus carota subsp. sativus]	MD33A_ARATH RecName: Full=Mediator of RNA polymerase II transcription subunit 33A; AltName: Full=REF4-related 1 protein; AltName: Full=REF4-resembling 1 protein;	At3g23590	GO:0016592,mediator complex; GO:0009698,phenylpropanoid metabolic process; GO:2000762,regulation of phenylpropanoid metabolic process; GO:0008152,metabolic process; GO:0006725,cellular aromatic compound metabolic process; GO:0008150,biological_process; GO:0009987,cellular process; GO:0019748,secondary metabolic process; GO:0044237,cellular metabolic process; GO:0071704,organic substance metabolic…	--	--	--	--
Ag10G00771	0.29	0.18	0.09	0.64	1.25	1.14	7	5	2	18	40	36	2.18767	0.00132647	0.00227199	up	Hic_asm_9	137496887	137498555	+	Ag10G00771	--	--	--	PREDICTED: LRR receptor-like serine/threonine-protein kinase ERL1 [Daucus carota subsp. sativus]	--	At1g03440	--	PF13855.6:Leucine rich repeat	--	--	--
Ag10G00775	6.13	6.61	6.16	22.73	24.57	25.41	185	224	174	791	975	992	1.68366	2.2854e-27	2.20916e-26	up	Hic_asm_9	138770746	138775871	+	Ag10G00775	--	K20887 xyloglucan glycosyltransferase 4 [EC:2.4.1.-] | (RefSeq) CSLC04; Cellulose-synthase-like C4 (A)	--	PREDICTED: probable xyloglucan glycosyltransferase 6 [Daucus carota subsp. sativus]	CSLC6_ARATH RecName: Full=Probable xyloglucan glycosyltransferase 6 {ECO:0000303|PubMed:11027699}; EC=2.4.1.- {ECO:0000250|UniProtKB:Q9LJP4}; AltName: Full=Cellulose synthase-like protein C6 {ECO:0000303|PubMed:11027699}; Short=AtCslC6 {ECO:0000303|PubMed:11027699};	At3g07330	GO:0005768,endosome; GO:0005794,Golgi apparatus; GO:0000139,Golgi membrane; GO:0000138,Golgi trans cisterna; GO:0016021,integral component of membrane; GO:0005802,trans-Golgi network; GO:0042803,protein homodimerization activity; GO:0016757,transferase activity, transferring glycosyl groups; GO:0071555,cell wall organization; GO:0099402,plant organ development; GO:0048868,pollen tube development;…	PF13641.6:Glycosyltransferase like family 2	--	--	--
Ag10G00776	5.59	2.11	0.69	13.06	10.31	13.3	26	11	3	70	63	80	1.89686	0.000816754	0.00143677	up	Hic_asm_9	138775924	138776241	+	Ag10G00776	--	--	--	--	--	--	--	--	--	--	--
Ag10G00778	135.04	120.32	130.4	56.67	37.19	45.72	2306	2309	2086	1116	835	1010	-1.72869	8.61822e-17	4.82295e-16	down	Hic_asm_9	138779491	138784328	-	Ag10G00778	--	K00224 chloroplastic oxoene reductase [EC:1.3.1.-] | (RefSeq) Oxidoreductase, zinc-binding dehydrogenase family protein (A)	ko00592: alpha-Linolenic acid metabolism; ko01110: Biosynthesis of secondary metabolites	PREDICTED: putative quinone-oxidoreductase homolog, chloroplastic [Daucus carota subsp. sativus]	QORH_ARATH RecName: Full=Chloroplast envelope quinone oxidoreductase homolog {ECO:0000303|PubMed:20424175}; Short=ceQORH {ECO:0000303|PubMed:20424175}; EC=1.3.1.- {ECO:0000269|PubMed:26678323};	At4g13010	GO:0009507,chloroplast; GO:0009941,chloroplast envelope; GO:0009706,chloroplast inner membrane; GO:0009535,chloroplast thylakoid membrane; GO:0005829,cytosol; GO:0005886,plasma membrane; GO:0005773,vacuole; GO:0016491,oxidoreductase activity; GO:0003674,molecular_function; GO:0003824,catalytic activity; GO:0005622,intracellular; GO:0005575,cellular_component; GO:0005623,cell; GO:0005737,cytoplasm…	PF08240.12:Alcohol dehydrogenase GroES-like domain	--	--	--
Ag10G00779	5.79	2.48	5.26	12.27	17.29	17.73	27	13	23	66	106	107	1.53138	0.00027148	0.000507961	up	Hic_asm_9	138973144	138976203	+	Ag10G00779	--	K16586 HAUS augmin-like complex subunit 3 | (RefSeq) AUG3; HAUS augmin-like complex subunit (A)	--	PREDICTED: AUGMIN subunit 3-like isoform X1 [Daucus carota subsp. sativus]	AUG3_ARATH RecName: Full=AUGMIN subunit 3 {ECO:0000303|PubMed:22505726};	--	GO:0070652,HAUS complex; GO:0005874,microtubule; GO:0072686,mitotic spindle; GO:0005634,nucleus; GO:0009524,phragmoplast; GO:0005819,spindle; GO:0051301,cell division; GO:0080175,phragmoplast microtubule organization; GO:0051225,spindle assembly; GO:0008150,biological_process; GO:0009987,cellular process; GO:0007017,microtubule-based process; GO:0000226,microtubule cytoskeleton organization; GO:0…	--	--	--	--
Ag10G00780	26.01	17.07	22.17	66	61.27	76.28	492	363	393	1440	1524	1867	1.36921	1.58403e-10	5.6649e-10	up	Hic_asm_9	138982941	138986803	+	Ag10G00780	--	K09569 FK506-binding protein 2 [EC:5.2.1.8] | (RefSeq) FKBP15-2; FK506- and rapamycin-binding protein 15 kD-2 (A)	--	PREDICTED: peptidyl-prolyl cis-trans isomerase FKBP15-1-like [Daucus carota subsp. sativus]	FK152_ARATH RecName: Full=Peptidyl-prolyl cis-trans isomerase FKBP15-2; Short=PPIase FKBP15-2; EC=5.2.1.8; AltName: Full=15 kDa FK506-binding protein; Short=15 kDa FKBP; AltName: Full=FK506-binding protein 15-2; Short=AtFKBP15-2; AltName: Full=FK506-binding protein 2-2; AltName: Full=Immunophilin FKBP15-2; AltName: Full=Rotamase; Flags: Precursor;	At5g48580	GO:0005829,cytosol; GO:0005783,endoplasmic reticulum; GO:0005788,endoplasmic reticulum lumen; GO:0005794,Golgi apparatus; GO:0009536,plastid; GO:0005773,vacuole; GO:0003755,peptidyl-prolyl cis-trans isomerase activity; GO:0061077,chaperone-mediated protein folding; GO:0034976,response to endoplasmic reticulum stress; GO:0009620,response to fungus; GO:0003674,molecular_function; GO:0003824,catalyt…	PF00254.28:FKBP-type peptidyl-prolyl cis-trans isomerase	--	--	--
Ag10G00782	13.79	15.93	7.11	32.68	36.56	37.94	352	457	170	962	1227	1253	1.30805	4.65979e-09	1.46279e-08	up	Hic_asm_9	139146838	139153285	+	Ag10G00782	--	K14841 ribosome biogenesis protein NSA1 | (RefSeq) Transducin/WD40 repeat-like superfamily protein (A)	--	PREDICTED: WD repeat-containing protein 74 [Daucus carota subsp. sativus]	--	At1g29320	GO:0005730,nucleolus; GO:0042273,ribosomal large subunit biogenesis; GO:0042254,ribosome biogenesis; GO:0008150,biological_process; GO:0022613,ribonucleoprotein complex biogenesis; GO:0044085,cellular component biogenesis; GO:0071840,cellular component organization or biogenesis; GO:0005622,intracellular; GO:0005575,cellular_component; GO:0005623,cell; GO:0005634,nucleus; GO:0043231,intracellular…	PF00400.32:WD domain, G-beta repeat	--	--	--
Ag10G00785	69.02	94.24	52.19	10.98	9.51	10.78	2208	3388	1564	405	400	446	-3.02068	5.3207e-60	1.74993e-58	down	Hic_asm_9	139185552	139189469	+	Ag10G00785	--	--	--	PREDICTED: uncharacterized protein LOC108211306 isoform X1 [Daucus carota subsp. sativus]	--	At4g13030	GO:0016021,integral component of membrane; GO:0005575,cellular_component; GO:0016020,membrane; GO:0031224,intrinsic component of membrane; GO:0044425,membrane part	--	--	--	--
Ag10G00786	5.89	6.06	4.7	13.89	11.43	14.5	71	82	53	193	181	226	1.00543	3.55174e-05	7.38975e-05	up	Hic_asm_9	139194043	139194959	-	Ag10G00786	--	K09510 DnaJ homolog subfamily B member 4 | (RefSeq) DNAJ heat shock family protein (A)	--	PREDICTED: chaperone protein dnaJ 20, chloroplastic-like [Daucus carota subsp. sativus]	DNJ20_ARATH RecName: Full=Chaperone protein dnaJ 20, chloroplastic; Short=AtDjC20; Short=AtJ20; Flags: Precursor;	At4g13830	GO:0009507,chloroplast; GO:0005634,nucleus; GO:0061077,chaperone-mediated protein folding; GO:1902395,regulation of 1-deoxy-D-xylulose-5-phosphate synthase activity; GO:0010322,regulation of isopentenyl diphosphate biosynthetic process, methylerythritol 4-phosphate pathway; GO:0006457,protein folding; GO:0008150,biological_process; GO:0009987,cellular process; GO:0050790,regulation of catalytic a…	PF00226.31:DnaJ domain	--	--	--
Ag10G00793	45	44.32	46.11	17.97	18.05	15.56	673	745	646	310	355	301	-1.65868	3.39043e-21	2.43669e-20	down	Hic_asm_9	139797512	139805719	+	Ag10G00793	--	--	--	hypothetical protein F383_18873 [Gossypium arboreum]	ERFL1_ARATH RecName: Full=Ethylene-responsive transcription factor-like protein At4g13040;	At3g25120	GO:0005634,nucleus; GO:0003677,DNA binding; GO:0003700,DNA-binding transcription factor activity; GO:0009873,ethylene-activated signaling pathway; GO:0003674,molecular_function; GO:0003676,nucleic acid binding; GO:0005488,binding; GO:0097159,organic cyclic compound binding; GO:1901363,heterocyclic compound binding; GO:0140110,transcription regulator activity; GO:0000160,phosphorelay signal transd…	PF02466.19:Tim17/Tim22/Tim23/Pmp24 family	AP2/ERF-ERF	TF	AP2/ERF->AP2/ERF-ERF
Ag10G00796	0.1	0.37	0.14	3.41	3.9	2.64	3	13	4	122	159	106	3.76414	8.5953e-15	4.22062e-14	up	Hic_asm_9	139816034	139819457	+	Ag10G00796	--	--	--	PREDICTED: uncharacterized protein LOC108211139 [Daucus carota subsp. sativus]	--	At3g07210	--	--	--	--	--
Ag10G00797	0.05	0	0	1	0.98	1	1	0	0	24	27	27	5.6192	2.71342e-05	5.72395e-05	up	Hic_asm_9	139888094	139892131	+	Ag10G00797	--	K10782 fatty acyl-ACP thioesterase A [EC:3.1.2.14] | (RefSeq) Acyl-ACP thioesterase (A)	ko00061: Fatty acid biosynthesis	PREDICTED: oleoyl-acyl carrier protein thioesterase, chloroplastic [Daucus carota subsp. sativus]	FATA_CORSA RecName: Full=Oleoyl-acyl carrier protein thioesterase, chloroplastic; EC=3.1.2.14; AltName: Full=18:0-acyl-carrier protein thioesterase; Short=18:0-ACP thioesterase; AltName: Full=Acyl-[acyl-carrier-protein] hydrolase; Flags: Precursor; Fragment;	At4g13050	GO:0009507,chloroplast; GO:0016295,myristoyl-[acyl-carrier-protein] hydrolase activity; GO:0004320,oleoyl-[acyl-carrier-protein] hydrolase activity; GO:0016296,palmitoyl-[acyl-carrier-protein] hydrolase activity; GO:0006633,fatty acid biosynthetic process; GO:0003674,molecular_function; GO:0003824,catalytic activity; GO:0004312,fatty acid synthase activity; GO:0016297,acyl-[acyl-carrier-protein] …	PF01643.17:Acyl-ACP thioesterase	--	--	--
Ag10G00798	2.01	7.04	3.15	3.1	1.24	1.84	32	126	47	57	26	38	-1.20056	0.0184442	0.0269429	down	Hic_asm_9	139892633	139898848	-	Ag10G00798	--	K22651 E3 ubiquitin-protein ligase RNF4 [EC:2.3.2.27] | (RefSeq) RING/U-box superfamily protein (A)	--	PREDICTED: uncharacterized RING finger protein C548.05c-like [Daucus carota subsp. sativus]	--	At3g07200	--	PF13923.6:Zinc finger, C3HC4 type (RING finger)	--	--	--
Ag10G00802	0.53	0.35	0.27	1.6	1.63	1.31	19	14	9	66	77	61	1.73893	4.83778e-05	9.91125e-05	up	Hic_asm_9	139977527	139979979	-	Ag10G00802	--	--	--	PREDICTED: putative pentatricopeptide repeat-containing protein At3g25060, mitochondrial [Daucus carota subsp. sativus]	PP253_ARATH RecName: Full=Putative pentatricopeptide repeat-containing protein At3g25060, mitochondrial; Flags: Precursor;	At3g25060	GO:0043231,intracellular membrane-bounded organelle; GO:0005739,mitochondrion; GO:0003723,RNA binding; GO:0009451,RNA modification; GO:0003674,molecular_function; GO:0003676,nucleic acid binding; GO:0005488,binding; GO:0097159,organic cyclic compound binding; GO:1901363,heterocyclic compound binding; GO:0008152,metabolic process; GO:0006139,nucleobase-containing compound metabolic process; GO:000…	PF01535.20:PPR repeat	--	--	--
Ag10G00803	0.39	0.39	0	21.89	26.09	22.28	8	9	0	516	701	589	6.19705	2.68397e-52	6.78606e-51	up	Hic_asm_9	139980966	139984569	+	Ag10G00803	--	K01736 chorismate synthase [EC:4.2.3.5] | (RefSeq) EMB1144; chorismate synthase, putative / 5-enolpyruvylshikimate-3-phosphate phospholyase (A)	ko00400: Phenylalanine, tyrosine and tryptophan biosynthesis; ko01100: Metabolic pathways; ko01110: Biosynthesis of secondary metabolites; ko01230: Biosynthesis of amino acids	PREDICTED: chorismate synthase 1, chloroplastic-like [Daucus carota subsp. sativus]	AROC1_SOLLC RecName: Full=Chorismate synthase 1, chloroplastic; EC=4.2.3.5; AltName: Full=5-enolpyruvylshikimate-3-phosphate phospholyase 1; Flags: Precursor;	At1g48850	GO:0009507,chloroplast; GO:0005829,cytosol; GO:0004107,chorismate synthase activity; GO:0010181,FMN binding; GO:0009073,aromatic amino acid family biosynthetic process; GO:0008652,cellular amino acid biosynthetic process; GO:0009423,chorismate biosynthetic process; GO:0003674,molecular_function; GO:0003824,catalytic activity; GO:0016829,lyase activity; GO:0016835,carbon-oxygen lyase activity; GO:…	PF01264.21:Chorismate synthase	--	--	--
Ag10G00804	13.46	17.21	13.66	2.92	3.84	3.83	144	207	137	36	54	53	-2.32305	7.29762e-20	4.84166e-19	down	Hic_asm_9	140035122	140036999	-	Ag10G00804	--	--	--	PREDICTED: putative F-box protein PP2-B12 isoform X1 [Daucus carota subsp. sativus]	SKIP3_ARATH RecName: Full=F-box protein SKIP3; AltName: Full=F-box protein PP2-B9; AltName: Full=Protein PHLOEM PROTEIN 2-LIKE B9; AltName: Full=SKP1-interacting partner 3;	At2g02350	GO:0016567,protein ubiquitination; GO:0008152,metabolic process; GO:0006464,cellular protein modification process; GO:0006807,nitrogen compound metabolic process; GO:0008150,biological_process; GO:0009987,cellular process; GO:0019538,protein metabolic process; GO:0032446,protein modification by small protein conjugation; GO:0036211,protein modification process; GO:0043170,macromolecule metabolic …	PF00646.33:F-box domain	--	--	--
Ag10G00805	6	7.44	6.05	17.71	22.3	19.36	199	277	188	677	972	830	1.34737	4.88896e-16	2.6084e-15	up	Hic_asm_9	140113353	140120180	+	Ag10G00805	--	K05291 GPI-anchor transamidase subunit S | (RefSeq) GPI transamidase component PIG-S-like protein (A)	ko00563: Glycosylphosphatidylinositol (GPI)-anchor biosynthesis; ko01100: Metabolic pathways	PREDICTED: GPI transamidase component PIG-S-like isoform X1 [Daucus carota subsp. sativus]	--	At3g07180	GO:0042765,GPI-anchor transamidase complex; GO:0016255,attachment of GPI anchor to protein; GO:0008152,metabolic process; GO:0006464,cellular protein modification process; GO:0006497,protein lipidation; GO:0006505,GPI anchor metabolic process; GO:0006506,GPI anchor biosynthetic process; GO:0006629,lipid metabolic process; GO:0006643,membrane lipid metabolic process; GO:0006644,phospholipid metabo…	PF10510.9:Phosphatidylinositol-glycan biosynthesis class S protein	--	--	--
Ag10G00808	4.94	4.5	3.87	18.62	21.11	19.75	172	176	126	747	966	889	1.9032	5.06356e-32	5.90932e-31	up	Hic_asm_9	140390301	140396934	-	Ag10G00808	--	K05292 GPI-anchor transamidase subunit T | (RefSeq) GPI transamidase component Gpi16 subunit family protein (A)	ko00563: Glycosylphosphatidylinositol (GPI)-anchor biosynthesis; ko01100: Metabolic pathways	PREDICTED: GPI transamidase component GPI16 [Daucus carota subsp. sativus]	--	At3g07140	GO:0042765,GPI-anchor transamidase complex; GO:0016255,attachment of GPI anchor to protein; GO:0008152,metabolic process; GO:0006464,cellular protein modification process; GO:0006497,protein lipidation; GO:0006505,GPI anchor metabolic process; GO:0006506,GPI anchor biosynthetic process; GO:0006629,lipid metabolic process; GO:0006643,membrane lipid metabolic process; GO:0006644,phospholipid metabo…	PF04113.14:Gpi16 subunit, GPI transamidase component	--	--	--
Ag10G00813	167.75	127.9	189.58	0.82	0.61	0.62	2298	1969	2433	13	11	11	-8.1771	2.27366e-129	5.70758e-127	down	Hic_asm_9	141395753	141396689	-	Ag10G00813	--	--	--	PREDICTED: EID1-like F-box protein 3 [Daucus carota subsp. sativus]	EDL3_ARATH RecName: Full=EID1-like F-box protein 3;	At3g63060	GO:0005634,nucleus; GO:0009738,abscisic acid-activated signaling pathway; GO:0010029,regulation of seed germination; GO:0009737,response to abscisic acid; GO:0006970,response to osmotic stress; GO:0009651,response to salt stress; GO:0009414,response to water deprivation; GO:0010228,vegetative to reproductive phase transition of meristem; GO:0001101,response to acid chemical; GO:0007165,signal tra…	--	--	--	--
Ag10G00816	76.57	72.28	60.97	22.58	21.11	24.8	2585	2742	1928	879	937	1083	-1.87126	1.45307e-42	2.56803e-41	down	Hic_asm_9	142203103	142207873	-	Ag10G00816	--	--	--	PREDICTED: uncharacterized protein LOC108214905 [Daucus carota subsp. sativus]	--	At1g03290	GO:0016021,integral component of membrane; GO:0005575,cellular_component; GO:0016020,membrane; GO:0031224,intrinsic component of membrane; GO:0044425,membrane part	PF02845.16:CUE domain	--	--	--
Ag10G00819	11.33	13.54	6.88	5.17	6.73	5.44	306	411	174	161	239	190	-1.11115	1.73488e-06	4.2153e-06	down	Hic_asm_9	142437975	142445993	+	Ag10G00819	--	--	--	PREDICTED: TVP38/TMEM64 family membrane protein slr0305-like, partial [Daucus carota subsp. sativus]	--	At1g03260	GO:0016021,integral component of membrane; GO:0005575,cellular_component; GO:0016020,membrane; GO:0031224,intrinsic component of membrane; GO:0044425,membrane part	PF09335.11:SNARE associated Golgi protein	--	--	--
Ag10G00824	34.06	34.42	27.54	84.64	86.02	88.24	1068	1213	809	3061	3547	3580	1.17681	9.75915e-24	7.9736e-23	up	Hic_asm_9	142832734	142837771	-	Ag10G00824	--	K04077 chaperonin GroEL | (RefSeq) HSP60; heat shock protein 60 (A)	ko03018: RNA degradation	PREDICTED: chaperonin CPN60-2, mitochondrial-like [Daucus carota subsp. sativus]	CH62_CUCMA RecName: Full=Chaperonin CPN60-2, mitochondrial; AltName: Full=HSP60-2; Flags: Precursor;	At3g23990	GO:0005739,mitochondrion; GO:0005524,ATP binding; GO:0016887,ATPase activity; GO:0042026,protein refolding; GO:0000166,nucleotide binding; GO:0003674,molecular_function; GO:0005488,binding; GO:0008144,drug binding; GO:0017076,purine nucleotide binding; GO:0030554,adenyl nucleotide binding; GO:0032553,ribonucleotide binding; GO:0032555,purine ribonucleotide binding; GO:0032559,adenyl ribonucleotid…	PF00118.24:TCP-1/cpn60 chaperonin family	--	--	--
Ag10G00828	1.5	1.59	1.5	8.74	10.31	9.91	47	56	44	316	425	402	2.39985	6.8133e-28	6.74232e-27	up	Hic_asm_9	143100865	143104397	-	Ag10G00828	--	K16578 CLIP-associating protein 1/2 | (RefSeq) CLASP; CLIP-associated protein (A)	--	hypothetical protein DCAR_012623 [Daucus carota subsp. sativus]	CLASP_ARATH RecName: Full=CLIP-associated protein; Short=AtCLASP;	At2g20190	GO:0005938,cell cortex; GO:0005881,cytoplasmic microtubule; GO:0005739,mitochondrion; GO:0009524,phragmoplast; GO:0005886,plasma membrane; GO:0009506,plasmodesma; GO:0005876,spindle microtubule; GO:0008017,microtubule binding; GO:0051010,microtubule plus-end binding; GO:0051301,cell division; GO:0043622,cortical microtubule organization; GO:0000226,microtubule cytoskeleton organization; GO:000027…	PF12348.8:CLASP N terminal	--	--	--
Ag10G00829	1	1.38	0.59	6.02	7.62	6.97	27	42	15	188	271	244	2.54035	7.77213e-18	4.63071e-17	up	Hic_asm_9	143104553	143112100	-	Ag10G00829	--	K16578 CLIP-associating protein 1/2 | (RefSeq) CLASP; CLIP-associated protein (A)	--	PREDICTED: CLIP-associated protein-like [Daucus carota subsp. sativus]	CLASP_ARATH RecName: Full=CLIP-associated protein; Short=AtCLASP;	At2g20200	GO:0005938,cell cortex; GO:0005881,cytoplasmic microtubule; GO:0005739,mitochondrion; GO:0009524,phragmoplast; GO:0005886,plasma membrane; GO:0009506,plasmodesma; GO:0005876,spindle microtubule; GO:0008017,microtubule binding; GO:0051010,microtubule plus-end binding; GO:0051301,cell division; GO:0043622,cortical microtubule organization; GO:0000226,microtubule cytoskeleton organization; GO:000027…	PF12348.8:CLASP N terminal	--	--	--
Ag10G00834	137.27	123.7	151.44	81.91	73.77	82.25	2597	2630	2684	1787	1835	2013	-1.06832	4.25185e-09	1.33893e-08	down	Hic_asm_9	143463460	143467279	+	Ag10G00834	--	--	--	PREDICTED: tetraspanin-18 [Daucus carota subsp. sativus]	TET18_ARATH RecName: Full=Tetraspanin-18; AltName: Full=TOM2A homologous protein 2;	At4g28770	GO:0016021,integral component of membrane; GO:0005739,mitochondrion; GO:0005774,vacuolar membrane; GO:0005773,vacuole; GO:0005575,cellular_component; GO:0016020,membrane; GO:0031224,intrinsic component of membrane; GO:0044425,membrane part; GO:0005622,intracellular; GO:0005623,cell; GO:0005737,cytoplasm; GO:0043231,intracellular membrane-bounded organelle; GO:0043226,organelle; GO:0043227,membran…	PF00335.20:Tetraspanin family	--	--	--
Ag10G00835	0.71	0.95	0.51	3.6	5.48	3.67	36	54	24	209	363	239	2.29642	5.11668e-15	2.55274e-14	up	Hic_asm_9	143468632	143474003	-	Ag10G00835	--	--	--	PREDICTED: uncharacterized protein LOC108215333 isoform X2 [Daucus carota subsp. sativus]	--	At4g28760	--	PF14309.6:Domain of unknown function (DUF4378)	--	--	--
Ag10G00843	20.74	19.89	16.52	10.51	10.36	10.4	618	666	461	361	406	401	-1.12508	3.49507e-14	1.63838e-13	down	Hic_asm_9	143921512	143926944	-	Ag10G00843	--	K22382 WD repeat-containing protein 26 | (RefSeq) transducin family protein / WD-40 repeat family protein (A)	--	PREDICTED: WD repeat-containing protein 26 [Daucus carota subsp. sativus]	WDS_ARATH RecName: Full=WD repeat-containing protein WDS homolog {ECO:0000305}; AltName: Full=Protein will die slowly homolog {ECO:0000305};	At5g43920	GO:0005737,cytoplasm; GO:0005622,intracellular; GO:0005575,cellular_component; GO:0005623,cell; GO:0044424,intracellular part; GO:0044464,cell part	PF00400.32:WD domain, G-beta repeat	--	--	--
Ag10G00847	17.36	17.58	9.42	58.04	82.33	73.91	673	766	342	2595	4197	3707	2.03052	5.33136e-23	4.17963e-22	up	Hic_asm_9	144633292	144661964	+	Ag10G00847	--	K05674 ATP-binding cassette, subfamily C (CFTR/MRP), member 10 | (RefSeq) ABCC13; multidrug resistance-associated protein 11 (A)	ko02010: ABC transporters	hypothetical protein DCAR_012594 [Daucus carota subsp. sativus]	AB5C_ARATH RecName: Full=ABC transporter C family member 5; Short=ABC transporter ABCC.5; Short=AtABCC5; EC=7.6.2.2; AltName: Full=ATP-energized glutathione S-conjugate pump 5; AltName: Full=Glutathione S-conjugate-transporting ATPase 5; AltName: Full=Multidrug resistance-associated protein 5;	At1g04120	GO:0016021,integral component of membrane; GO:0016020,membrane; GO:0000325,plant-type vacuole; GO:0005774,vacuolar membrane; GO:0005773,vacuole; GO:0008559,xenobiotic transmembrane transporting ATPase activity; GO:0005524,ATP binding; GO:0042626,ATPase activity, coupled to transmembrane movement of substances; GO:0008281,sulfonylurea receptor activity; GO:1901527,abscisic acid-activated signaling…	PF00664.23:ABC transporter transmembrane region	--	--	--
Ag10G00850	0.89	0.74	0.27	0.2	0.3	0.35	31	29	9	8	14	16	-1.38235	0.0205121	0.0297307	down	Hic_asm_9	144672916	144676208	+	Ag10G00850	--	K00924 kinase [EC:2.7.1.-] | (RefSeq) CLV1; Leucine-rich receptor-like protein kinase family protein (A)	--	PREDICTED: MDIS1-interacting receptor like kinase 1-like [Daucus carota subsp. sativus]	MIK1_ARATH RecName: Full=MDIS1-interacting receptor like kinase 1 {ECO:0000303|PubMed:26863186}; Short=AtMIK1 {ECO:0000303|PubMed:26863186}; AltName: Full=Leucine-rich repeat receptor-like protein kinase PXL2 {ECO:0000303|PubMed:17570668}; EC=2.7.11.1 {ECO:0000305}; AltName: Full=Protein PHLOEM INTERCALATED WITH XYLEM-LIKE 2 {ECO:0000303|PubMed:17570668}; Flags: Precursor;	At4g28650	GO:0016021,integral component of membrane; GO:0005886,plasma membrane; GO:0090406,pollen tube; GO:0005524,ATP binding; GO:0004672,protein kinase activity; GO:0106310,NA; GO:0106311,NA; GO:0030154,cell differentiation; GO:0010087,phloem or xylem histogenesis; GO:0010183,pollen tube guidance; GO:0010067,procambium histogenesis; GO:0046777,protein autophosphorylation; GO:0006468,protein phosphorylat…	PF07714.17:Protein tyrosine kinase	--	--	--
Ag10G00851	25.24	19.94	24.35	10.63	11.78	13.66	624	554	564	303	383	437	-1.2216	1.3606e-09	4.47906e-09	down	Hic_asm_9	144683793	144688476	-	Ag10G00851	--	K14484 auxin-responsive protein IAA | (RefSeq) IAA13; auxin-induced protein 13 (A)	ko04075: Plant hormone signal transduction	PREDICTED: auxin-responsive protein IAA13-like isoform X2 [Daucus carota subsp. sativus]	IAA13_ARATH RecName: Full=Auxin-responsive protein IAA13; AltName: Full=Indoleacetic acid-induced protein 13;	At2g33310	GO:0005634,nucleus; GO:0003700,DNA-binding transcription factor activity; GO:0042802,identical protein binding; GO:0009734,auxin-activated signaling pathway; GO:0009733,response to auxin; GO:0140110,transcription regulator activity; GO:0003674,molecular_function; GO:0005515,protein binding; GO:0005488,binding; GO:0007165,signal transduction; GO:0007154,cell communication; GO:0008150,biological_pr…	PF02309.16:AUX/IAA family	AUX/IAA	TR	AUX/IAA
Ag10G00867	36.97	48.25	32.31	18.05	20.31	17.11	1213	1779	993	683	876	726	-1.33122	5.79727e-18	3.4785e-17	down	Hic_asm_9	145972204	145977322	+	Ag10G00867	--	K14491 two-component response regulator ARR-B family | (RefSeq) RR20; two-component response regulator (A)	ko04075: Plant hormone signal transduction	PREDICTED: protein PHR1-LIKE 1-like isoform X2 [Daucus carota subsp. sativus]	PHR1_ARATH RecName: Full=Protein PHOSPHATE STARVATION RESPONSE 1 {ECO:0000303|PubMed:11511543}; Short=AtPHR1 {ECO:0000303|PubMed:11511543};	At4g28610	GO:0005634,nucleus; GO:0003677,DNA binding; GO:0003700,DNA-binding transcription factor activity; GO:0071486,cellular response to high light intensity; GO:0016036,cellular response to phosphate starvation; GO:0007623,circadian rhythm; GO:0006355,regulation of transcription, DNA-templated; GO:0055063,sulfate ion homeostasis; GO:0003674,molecular_function; GO:0003676,nucleic acid binding; GO:000548…	PF14379.6:MYB-CC type transfactor, LHEQLE motif	GARP-G2-like	TF	GARP->GARP-G2-like
Ag10G00873	4.27	4.09	3.94	17.41	14.58	14.92	66	71	57	310	296	298	1.67506	5.12163e-13	2.21983e-12	up	Hic_asm_9	146239145	146241817	-	Ag10G00873	--	K12462 Rho GDP-dissociation inhibitor | (RefSeq) SCN1; Immunoglobulin E-set superfamily protein (A)	--	PREDICTED: rho GDP-dissociation inhibitor 1-like [Daucus carota subsp. sativus]	GDIR_ARATH RecName: Full=Rho GDP-dissociation inhibitor 1; Short=AtRhoGDI1; Short=Rho GDI-1;	At3g07880	GO:0005829,cytosol; GO:0016020,membrane; GO:0005096,GTPase activator activity; GO:0005094,Rho GDP-dissociation inhibitor activity; GO:0009932,cell tip growth; GO:0043547,positive regulation of GTPase activity; GO:0007266,Rho protein signal transduction; GO:0010053,root epidermal cell differentiation; GO:0003674,molecular_function; GO:0008047,enzyme activator activity; GO:0098772,molecular functio…	PF02115.17:RHO protein GDP dissociation inhibitor	--	--	--
Ag10G00874	6.13	7.58	5.45	3.83	2.46	2.69	197	274	164	142	104	112	-1.33931	1.17674e-07	3.223e-07	down	Hic_asm_9	146244182	146247765	-	Ag10G00874	--	K21843 tetratricopeptide repeat protein 7 | (RefSeq) NPGR2; no pollen germination related 2 (A)	--	PREDICTED: tetratricopeptide repeat protein 7A-like [Daucus carota subsp. sativus]	NPGR2_ARATH RecName: Full=Protein NPGR2 {ECO:0000303|PubMed:12928497}; AltName: Full=NO POLLEN GERMINATION RELATED 2 {ECO:0000303|PubMed:12928497};	At4g28600	GO:0005886,plasma membrane; GO:0005516,calmodulin binding; GO:0005515,protein binding; GO:0003674,molecular_function; GO:0005488,binding; GO:0005575,cellular_component; GO:0016020,membrane; GO:0005623,cell; GO:0044464,cell part; GO:0071944,cell periphery	PF13181.6:Tetratricopeptide repeat	--	--	--
Ag10G00884	0	0	0	2.6	3.11	3.03	0	0	0	90	123	118	8.65709	1.64249e-12	6.86726e-12	up	Hic_asm_9	147718723	147721080	-	Ag10G00884	--	--	--	PREDICTED: uncharacterized protein LOC108212901 [Daucus carota subsp. sativus]	--	At2g17600	GO:0035556,intracellular signal transduction; GO:0007165,signal transduction; GO:0007154,cell communication; GO:0008150,biological_process; GO:0009987,cellular process; GO:0023052,signaling; GO:0050789,regulation of biological process; GO:0050794,regulation of cellular process; GO:0050896,response to stimulus; GO:0051716,cellular response to stimulus; GO:0065007,biological regulation	PF03107.16:C1 domain	--	--	--
Ag10G00891	52.68	41.7	59.5	145.63	147.43	150.52	362	322	383	1154	1332	1338	1.24806	3.59781e-09	1.13956e-08	up	Hic_asm_9	148200673	148213314	-	Ag10G00891	--	--	--	PREDICTED: uncharacterized protein LOC108211098 [Daucus carota subsp. sativus]	--	At1g06200	--	--	--	--	--
Ag10G00895	4.94	3.21	2.23	7.41	7.66	10.87	26	19	11	45	53	74	1.07022	0.0147155	0.0218411	up	Hic_asm_9	148245023	148248595	-	Ag10G00895	--	K11344 chromatin modification-related protein EAF6 | (RefSeq) histone acetyltransferase subunit NuA4-domain protein (A)	--	PREDICTED: chromatin modification-related protein MEAF6-like [Daucus carota subsp. sativus]	--	--	GO:0000123,histone acetyltransferase complex; GO:0016573,histone acetylation; GO:0051276,chromosome organization; GO:0008152,metabolic process; GO:0016570,histone modification; GO:0006325,chromatin organization; GO:0006464,cellular protein modification process; GO:0006473,protein acetylation; GO:0006475,internal protein amino acid acetylation; GO:0006807,nitrogen compound metabolic process; GO:00…	PF09340.10:Histone acetyltransferase subunit NuA4	--	--	--
Ag10G00911	0	0	0	0.85	1.09	0.6	0	0	0	24	35	19	6.57853	1.51964e-06	3.71468e-06	up	Hic_asm_9	149248530	149251282	+	Ag10G00911	--	--	--	hypothetical protein DCAR_015436 [Daucus carota subsp. sativus]	Y3720_ARATH RecName: Full=UPF0481 protein At3g47200;	At4g31980_2	GO:0016021,integral component of membrane; GO:0005886,plasma membrane; GO:0005575,cellular_component; GO:0016020,membrane; GO:0031224,intrinsic component of membrane; GO:0044425,membrane part; GO:0005623,cell; GO:0044464,cell part; GO:0071944,cell periphery	PF03140.15:Plant protein of unknown function	--	--	--
Ag10G00912	0.2	0.4	0.51	2.1	1.95	2.2	7	16	17	86	91	101	2.22883	1.74297e-07	4.69802e-07	up	Hic_asm_9	149295540	149302676	-	Ag10G00912	--	K01988 lactosylceramide 4-alpha-galactosyltransferase [EC:2.4.1.228] | (RefSeq) alpha 1,4-glycosyltransferase family protein (A)	ko00601: Glycosphingolipid biosynthesis - lacto and neolacto series; ko00603: Glycosphingolipid biosynthesis - globo and isoglobo series; ko01100: Metabolic pathways	PREDICTED: lactosylceramide 4-alpha-galactosyltransferase-like [Daucus carota subsp. sativus]	Y4990_ARATH RecName: Full=Uncharacterized protein At4g19900;	At5g01250	--	PF04572.12:Alpha 1,4-glycosyltransferase conserved region	--	--	--
Ag10G00913	1.19	1.11	0.91	0.3	0.56	0.44	21	22	15	6	13	10	-1.56424	0.00723849	0.011225	down	Hic_asm_9	149392246	149395139	-	Ag10G00913	--	--	--	PREDICTED: E3 ubiquitin-protein ligase RNF8-A isoform X1 [Daucus carota subsp. sativus]	AIRP2_ARATH RecName: Full=E3 ubiquitin-protein ligase AIRP2 {ECO:0000305}; EC=2.3.2.27 {ECO:0000269|PubMed:21969385}; AltName: Full=Protein ABA INSENSITIVE RING PROTEIN 2 {ECO:0000303|PubMed:21969385}; Short=AtAIRP2 {ECO:0000303|PubMed:21969385}; AltName: Full=RING-type E3 ubiquitin transferase AIRP2 {ECO:0000305};	At5g01520	GO:0005829,cytosol; GO:0046872,metal ion binding; GO:0061630,ubiquitin protein ligase activity; GO:0004842,ubiquitin-protein transferase activity; GO:0009789,positive regulation of abscisic acid-activated signaling pathway; GO:0016567,protein ubiquitination; GO:0009737,response to abscisic acid; GO:0009651,response to salt stress; GO:0006511,ubiquitin-dependent protein catabolic process; GO:00036…	PF13920.6:Zinc finger, C3HC4 type (RING finger)	--	--	--
Ag10G00915	0.14	0.55	0.33	0.81	1.5	1.47	4	18	9	27	57	55	1.6188	0.00468558	0.00744398	up	Hic_asm_9	149467841	149475617	-	Ag10G00915	--	--	--	PREDICTED: protein root UVB sensitive 5 isoform X1 [Daucus carota subsp. sativus]	RUS5_ARATH RecName: Full=Protein root UVB sensitive 5 {ECO:0000303|PubMed:19515790};	At5g01510	--	PF04884.14:Vitamin B6 photo-protection and homoeostasis	--	--	--
Ag10G00918	0.24	0.32	0.06	2	4.01	3.61	4	6	1	38	87	77	3.65524	7.88164e-09	2.42037e-08	up	Hic_asm_9	150027854	150031485	-	Ag10G00918	--	K14684 solute carrier family 25 (mitochondrial phosphate transporter), member 23/24/25/41 | (RefSeq) Mitochondrial substrate carrier family protein (A)	--	PREDICTED: probable envelope ADP,ATP carrier protein, chloroplastic [Daucus carota subsp. sativus]	EAAC_ARATH RecName: Full=Probable envelope ADP,ATP carrier protein, chloroplastic; AltName: Full=Envelope ADP/ATP translocase; Flags: Precursor;	At3g51870	GO:0009507,chloroplast; GO:0009941,chloroplast envelope; GO:0031969,chloroplast membrane; GO:0016021,integral component of membrane; GO:0042651,thylakoid membrane; GO:0005347,ATP transmembrane transporter activity; GO:0009624,response to nematode; GO:0000295,adenine nucleotide transmembrane transporter activity; GO:0003674,molecular_function; GO:0005215,transporter activity; GO:0022857,transmembr…	PF00153.27:Mitochondrial carrier protein	--	--	--
Ag10G00919	7.17	8.26	6.61	3.81	3.59	3.15	44	57	38	27	29	25	-1.31841	0.000362124	0.000667113	down	Hic_asm_9	150132599	150133154	+	Ag10G00919	--	K14327 regulator of nonsense transcripts 2 | (RefSeq) regulator of nonsense transcripts UPF2 (A)	ko03013: RNA transport; ko03015: mRNA surveillance pathway	PREDICTED: regulator of nonsense transcripts UPF2 [Daucus carota subsp. sativus]	RENT2_ARATH RecName: Full=Regulator of nonsense transcripts UPF2; AltName: Full=Nonsense mRNA reducing factor UPF2; AltName: Full=Up-frameshift suppressor 2 homolog; Short=AtUpf2;	At2g39260	GO:0005737,cytoplasm; GO:0035145,exon-exon junction complex; GO:0005730,nucleolus; GO:0048471,perinuclear region of cytoplasm; GO:0005844,polysome; GO:0003729,mRNA binding; GO:0042742,defense response to bacterium; GO:0009867,jasmonic acid mediated signaling pathway; GO:0048571,long-day photoperiodism; GO:0000184,nuclear-transcribed mRNA catabolic process, nonsense-mediated decay; GO:0009611,resp…	PF02854.19:MIF4G domain	--	--	--
Ag10G00932	4.7	4.21	4.78	12.62	13.35	14.52	168	169	160	520	627	671	1.29739	4.835e-12	1.95667e-11	up	Hic_asm_9	151097408	151104896	-	Ag10G00932	--	K13412 calcium-dependent protein kinase [EC:2.7.11.1] | (RefSeq) CPK13; calcium-dependent protein kinase 13 (A)	ko04626: Plant-pathogen interaction	PREDICTED: calcium-dependent protein kinase 13 [Daucus carota subsp. sativus]	CDPKD_ARATH RecName: Full=Calcium-dependent protein kinase 13; EC=2.7.11.1;	At3g51850	GO:0005737,cytoplasm; GO:0005829,cytosol; GO:0005634,nucleus; GO:0005886,plasma membrane; GO:0005524,ATP binding; GO:0005509,calcium ion binding; GO:0009931,calcium-dependent protein serine/threonine kinase activity; GO:0005516,calmodulin binding; GO:0004683,calmodulin-dependent protein kinase activity; GO:0106310,NA; GO:0004674,protein serine/threonine kinase activity; GO:0106311,NA; GO:0035556,…	PF00069.25:Protein kinase domain	--	--	--
Ag10G00934	0.63	1.16	0.72	4.03	3.41	3.99	12	25	13	89	86	99	1.93142	5.36777e-07	1.3749e-06	up	Hic_asm_9	151287441	151292850	+	Ag10G00934	--	K00232 acyl-CoA oxidase [EC:1.3.3.6] | (RefSeq) ACX4; acyl-CoA oxidase 4 (A)	ko00071: Fatty acid degradation; ko00410: beta-Alanine metabolism; ko00592: alpha-Linolenic acid metabolism; ko00640: Propanoate metabolism; ko01040: Biosynthesis of unsaturated fatty acids; ko01100: Metabolic pathways; ko01110: Biosynthesis of secondary metabolites; ko01200: Carbon metabolism; ko01212: Fatty acid metabolism; ko04146: Peroxisome	PREDICTED: acyl-coenzyme A oxidase 4, peroxisomal [Daucus carota subsp. sativus]	ACOX4_ARATH RecName: Full=Acyl-coenzyme A oxidase 4, peroxisomal {ECO:0000305}; Short=AOX 4 {ECO:0000305}; EC=1.3.3.6 {ECO:0000269|PubMed:10212254}; AltName: Full=G6p {ECO:0000312|EMBL:AAB18129.1}; AltName: Full=Short-chain acyl-CoA oxidase {ECO:0000303|PubMed:10212254}; Short=AtCX4 {ECO:0000303|PubMed:12682048}; Short=AtG6 {ECO:0000312|EMBL:AAB18129.1}; Short=SAOX {ECO:0000305};	At3g51840	GO:0005829,cytosol; GO:0009514,glyoxysome; GO:0005777,peroxisome; GO:0003995,acyl-CoA dehydrogenase activity; GO:0003997,acyl-CoA oxidase activity; GO:0050660,flavin adenine dinucleotide binding; GO:0009793,embryo development ending in seed dormancy; GO:0006635,fatty acid beta-oxidation; GO:0046459,short-chain fatty acid metabolic process; GO:0003674,molecular_function; GO:0003824,catalytic activ…	PF00441.24:Acyl-CoA dehydrogenase, C-terminal domain	--	--	--
Ag10G00936	5.03	6.02	4.18	16.2	21.51	18.63	113	152	88	420	636	542	1.63302	1.65327e-17	9.65851e-17	up	Hic_asm_9	151326494	151330519	+	Ag10G00936	--	K07152 protein SCO1 | (RefSeq) HCC1; electron transport SCO1/SenC family protein (A)	--	PREDICTED: protein SCO1 homolog 1, mitochondrial [Daucus carota subsp. sativus]	SCO11_ARATH RecName: Full=Protein SCO1 homolog 1, mitochondrial; AltName: Full=Homolog of the copper chaperone SCO1 member 1; Short=HCC1; Flags: Precursor;	At3g08950	GO:0016021,integral component of membrane; GO:0005743,mitochondrial inner membrane; GO:0005739,mitochondrion; GO:0005507,copper ion binding; GO:0009793,embryo development ending in seed dormancy; GO:0033617,mitochondrial respiratory chain complex IV assembly; GO:0003674,molecular_function; GO:0005488,binding; GO:0046872,metal ion binding; GO:0043167,ion binding; GO:0043169,cation binding; GO:0046…	PF02630.14:SCO1/SenC	--	--	--
Ag10G00937	7.7	7.57	8.89	29.96	31.26	28.36	173	191	187	776	923	824	1.62232	1.66714e-17	9.73034e-17	up	Hic_asm_9	151371733	151378504	+	Ag10G00937	--	K04040 chlorophyll/bacteriochlorophyll a synthase [EC:2.5.1.62 2.5.1.133] | (RefSeq) G4; UbiA prenyltransferase family protein (A)	ko00860: Porphyrin and chlorophyll metabolism; ko01100: Metabolic pathways; ko01110: Biosynthesis of secondary metabolites	PREDICTED: chlorophyll synthase, chloroplastic [Daucus carota subsp. sativus]	CHLG_ARATH RecName: Full=Chlorophyll synthase, chloroplastic; EC=2.5.1.62; AltName: Full=Polyprenyl transferase; AltName: Full=Protein G4; Short=AtG4; Flags: Precursor;	At3g51820	GO:0009507,chloroplast; GO:0031969,chloroplast membrane; GO:0009534,chloroplast thylakoid; GO:0005829,cytosol; GO:0016021,integral component of membrane; GO:0046408,chlorophyll synthetase activity; GO:0015995,chlorophyll biosynthetic process; GO:0003674,molecular_function; GO:0003824,catalytic activity; GO:0004659,prenyltransferase activity; GO:0016740,transferase activity; GO:0016765,transferase…	PF01040.18:UbiA prenyltransferase family	--	--	--
Ag10G00943	37.19	35.68	37.46	5.24	4.25	4.92	1139	1228	1075	185	171	195	-3.20408	2.39771e-69	1.07639e-67	down	Hic_asm_9	152018144	152022418	+	Ag10G00943	--	K03686 molecular chaperone DnaJ | (RefSeq) DNAJ heat shock family protein (A)	--	PREDICTED: dnaJ protein ERDJ3A [Daucus carota subsp. sativus]	DNJ63_ARATH RecName: Full=DnaJ protein ERDJ3A; AltName: Full=Chaperone protein dnaJ 63; Short=AtDjA63; Short=AtJ63; AltName: Full=Endoplasmic reticulum dnaJ domain-containing protein 3A; Short=AtERdj3A; AltName: Full=Protein SCJ1 homolog ERDJ3A; AltName: Full=Protein THERMOSENSITIVE MALE STERILE 1; Flags: Precursor;	At3g08970	GO:0005788,endoplasmic reticulum lumen; GO:0009506,plasmodesma; GO:0016491,oxidoreductase activity; GO:0034605,cellular response to heat; GO:0009860,pollen tube growth; GO:0009408,response to heat; GO:0003674,molecular_function; GO:0003824,catalytic activity; GO:0006950,response to stress; GO:0008150,biological_process; GO:0009266,response to temperature stimulus; GO:0009628,response to abiotic s…	PF00226.31:DnaJ domain	--	--	--
Ag10G00944	148.33	141.4	190.72	3.01	2.11	4.49	1711	1833	2061	40	32	67	-5.92881	9.20042e-98	9.59066e-96	down	Hic_asm_9	152024582	152026616	+	Ag10G00944	--	K01568 pyruvate decarboxylase [EC:4.1.1.1] | (RefSeq) Thiamine pyrophosphate dependent pyruvate decarboxylase family protein (A)	ko00010: Glycolysis / Gluconeogenesis; ko01100: Metabolic pathways; ko01110: Biosynthesis of secondary metabolites	PREDICTED: pyruvate decarboxylase 1-like [Daucus carota subsp. sativus]	PDC1_ARATH RecName: Full=Pyruvate decarboxylase 1; Short=AtPDC1; EC=4.1.1.1;	At4g33070	GO:0005829,cytosol; GO:0005886,plasma membrane; GO:0016831,carboxy-lyase activity; GO:0000287,magnesium ion binding; GO:0004737,pyruvate decarboxylase activity; GO:0030976,thiamine pyrophosphate binding; GO:0071456,cellular response to hypoxia; GO:0034059,response to anoxia; GO:0003674,molecular_function; GO:0003824,catalytic activity; GO:0016829,lyase activity; GO:0016830,carbon-carbon lyase act…	PF02776.18:Thiamine pyrophosphate enzyme, N-terminal TPP binding domain	--	--	--
Ag10G00947	4.91	4.92	6.62	50.01	56.66	48.78	103	116	130	1209	1562	1323	2.96673	4.26942e-44	8.00549e-43	up	Hic_asm_9	152413002	152417535	-	Ag10G00947	--	K01126 glycerophosphoryl diester phosphodiesterase [EC:3.1.4.46] | (RefSeq) GDPD5; PLC-like phosphodiesterases superfamily protein (A)	ko00564: Glycerophospholipid metabolism	hypothetical protein DCAR_022600 [Daucus carota subsp. sativus]	GPDL3_ARATH RecName: Full=Glycerophosphodiester phosphodiesterase GDPDL3 {ECO:0000305}; EC=3.1.4.46 {ECO:0000250|UniProtKB:Q7Y208}; AltName: Full=Glycerophosphodiester phosphodiesterase-like 3 {ECO:0000303|PubMed:21323773}; Short=ATGDPDL3 {ECO:0000303|PubMed:21323773}; AltName: Full=Glycerophosphodiesterase-like 2 {ECO:0000303|PubMed:18718934}; AltName: Full=Protein MUTANT ROOT HAIR 5 {ECO:000030…	At4g26690	GO:0031225,anchored component of membrane; GO:0046658,anchored component of plasma membrane; GO:0005829,cytosol; GO:0016021,integral component of membrane; GO:0005886,plasma membrane; GO:0008889,glycerophosphodiester phosphodiesterase activity; GO:0009932,cell tip growth; GO:0071555,cell wall organization; GO:0006071,glycerol metabolic process; GO:0006629,lipid metabolic process; GO:0010053,root …	PF07078.11:Forty-two-three protein	--	--	--
Ag10G00951	0.18	0.54	0.54	0.03	0.19	0.19	5	17	14	1	7	7	-1.87011	0.0344325	0.0481702	down	Hic_asm_9	152643329	152646479	-	Ag10G00951	--	K03320 ammonium transporter, Amt family | (RefSeq) AMT2; ammonium transporter 2 (A)	--	PREDICTED: ammonium transporter 2-like isoform X1 [Daucus carota subsp. sativus]	AMT2_ARATH RecName: Full=Ammonium transporter 2; Short=AtAMT2;	At2g38290	GO:0005887,integral component of plasma membrane; GO:0005886,plasma membrane; GO:0009506,plasmodesma; GO:0008519,ammonium transmembrane transporter activity; GO:0015398,high-affinity secondary active ammonium transmembrane transporter activity; GO:0015696,ammonium transport; GO:0019740,nitrogen utilization; GO:0009624,response to nematode; GO:0003674,molecular_function; GO:0005215,transporter act…	PF00909.21:Ammonium Transporter Family	--	--	--
Ag10G00961	11.66	13.3	11.27	0.54	0.66	0.71	242	310	219	13	18	19	-4.50044	2.95541e-55	8.33784e-54	down	Hic_asm_9	153172187	153175832	+	Ag10G00961	--	K18789 xylogalacturonan beta-1,3-xylosyltransferase [EC:2.4.2.41] | (RefSeq) Exostosin family protein (A)	--	PREDICTED: probable glycosyltransferase At5g03795 [Daucus carota subsp. sativus]	GLYT3_ARATH RecName: Full=Probable glycosyltransferase At5g03795; EC=2.4.-.-;	At5g03800_2	GO:0000139,Golgi membrane; GO:0016021,integral component of membrane; GO:0016757,transferase activity, transferring glycosyl groups; GO:0071555,cell wall organization; GO:0006486,protein glycosylation; GO:0003674,molecular_function; GO:0003824,catalytic activity; GO:0016740,transferase activity; GO:0008150,biological_process; GO:0009987,cellular process; GO:0016043,cellular component organization…	PF03016.15:Exostosin family	--	--	--
Ag10G00962	6.59	6.58	5.99	43.61	50.15	38.35	115	129	98	878	1151	866	2.52802	8.63917e-42	1.48416e-40	up	Hic_asm_9	153214339	153216231	+	Ag10G00962	--	--	--	PREDICTED: patellin-6 [Daucus carota subsp. sativus]	PATL6_ARATH RecName: Full=Patellin-6;	At3g51670	GO:0005737,cytoplasm; GO:0005886,plasma membrane; GO:0008289,lipid binding; GO:0007049,cell cycle; GO:0051301,cell division; GO:0071365,cellular response to auxin stimulus; GO:1901703,protein localization involved in auxin polar transport; GO:0003674,molecular_function; GO:0005488,binding; GO:0008150,biological_process; GO:0009987,cellular process; GO:0009719,response to endogenous stimulus; GO:0…	PF00650.20:CRAL/TRIO domain	--	--	--
Ag10G00964	3.77	3.51	3.07	9.15	7.41	8.33	102	107	78	286	264	292	1.01212	4.27961e-06	9.93515e-06	up	Hic_asm_9	153291653	153293505	-	Ag10G00964	--	--	--	PREDICTED: uncharacterized protein LOC108217159 [Daucus carota subsp. sativus]	--	At5g01710	GO:0016021,integral component of membrane; GO:0008168,methyltransferase activity; GO:0003674,molecular_function; GO:0003824,catalytic activity; GO:0016740,transferase activity; GO:0016741,transferase activity, transferring one-carbon groups; GO:0005575,cellular_component; GO:0016020,membrane; GO:0031224,intrinsic component of membrane; GO:0044425,membrane part	PF05050.12:Methyltransferase FkbM domain	--	--	--
Ag10G00965	0.85	2.28	0	9.39	6.94	7.27	3	9	0	38	32	33	2.66438	0.000449668	0.000817673	up	Hic_asm_9	153475985	153477153	-	Ag10G00965	--	--	--	--	--	--	--	--	--	--	--
Ag10G00966	0.69	1.14	0.3	2.12	2.77	2.13	25	46	10	88	131	99	1.48566	0.000269526	0.000504574	up	Hic_asm_9	153477729	153480191	-	Ag10G00966	--	--	--	PREDICTED: putative pentatricopeptide repeat-containing protein At5g13230, mitochondrial [Daucus carota subsp. sativus]	PP377_ARATH RecName: Full=Putative pentatricopeptide repeat-containing protein At5g13230, mitochondrial; Flags: Precursor;	At5g13230	GO:0005739,mitochondrion; GO:0008270,zinc ion binding; GO:0003674,molecular_function; GO:0005488,binding; GO:0046872,metal ion binding; GO:0043167,ion binding; GO:0043169,cation binding; GO:0046914,transition metal ion binding; GO:0005622,intracellular; GO:0005575,cellular_component; GO:0005623,cell; GO:0005737,cytoplasm; GO:0043231,intracellular membrane-bounded organelle; GO:0043226,organelle; …	PF13041.6:PPR repeat family	--	--	--
Ag10G00967	42.89	63.78	41.64	17.58	18.17	20.57	1138	1902	1035	538	634	706	-1.64487	5.14127e-22	3.85259e-21	down	Hic_asm_9	153585809	153588307	-	Ag10G00967	--	K13424 WRKY transcription factor 33 | (RefSeq) WRKY33; WRKY DNA-binding protein 33 (A)	ko04016: MAPK signaling pathway - plant; ko04626: Plant-pathogen interaction	WRKY1 [Petroselinum crispum]	WRK24_ORYSJ RecName: Full=WRKY transcription factor WRKY24 {ECO:0000303|PubMed:15047897}; Short=OsWRKY24 {ECO:0000303|PubMed:15047897};	At2g38470	GO:0005634,nucleus; GO:0003700,DNA-binding transcription factor activity; GO:0043565,sequence-specific DNA binding; GO:0009738,abscisic acid-activated signaling pathway; GO:0009740,gibberellic acid mediated signaling pathway; GO:0009788,negative regulation of abscisic acid-activated signaling pathway; GO:0009938,negative regulation of gibberellic acid mediated signaling pathway; GO:0045893,positi…	PF03106.15:WRKY DNA -binding domain	WRKY	TF	WRKY
Ag10G00969	38.06	47.51	35.1	9.26	13.75	10.3	360	505	311	101	171	126	-2.11168	3.79601e-25	3.31861e-24	down	Hic_asm_9	153599825	153603380	-	Ag10G00969	--	--	--	PREDICTED: uncharacterized protein LOC108216868 [Daucus carota subsp. sativus]	--	At5g05360	--	PF08238.12:Sel1 repeat	--	--	--
Ag10G00971	0	0	0	2.94	2.06	4.37	0	0	0	30	24	50	6.99438	1.7128e-07	4.61871e-07	up	Hic_asm_9	153696024	153696628	+	Ag10G00971	--	--	--	hypothetical protein DCAR_015353 [Daucus carota subsp. sativus]	WUN1_SOLTU RecName: Full=Wound-induced protein 1;	At5g01740	--	PF07107.11:Wound-induced protein WI12	--	--	--
Ag10G00975	0.3	0.92	0.78	18.4	15.59	14.72	5	17	12	350	338	314	4.34987	5.9939e-34	7.53865e-33	up	Hic_asm_9	153863464	153864591	-	Ag10G00975	--	--	--	PREDICTED: uncharacterized protein LOC108217160 [Daucus carota subsp. sativus]	--	--	--	--	--	--	--
Ag10G00976	0.39	1.1	0.33	9.92	8.88	8.54	10	32	8	297	303	287	3.66217	4.72146e-24	3.93205e-23	up	Hic_asm_9	153915992	153918855	+	Ag10G00976	--	--	--	hypothetical protein DCAR_015347 [Daucus carota subsp. sativus]	Y2837_ARATH RecName: Full=WEB family protein At2g38370;	At2g38370	GO:0005829,cytosol; GO:0009904,chloroplast accumulation movement; GO:0009903,chloroplast avoidance movement; GO:0006996,organelle organization; GO:0008150,biological_process; GO:0009657,plastid organization; GO:0009658,chloroplast organization; GO:0009902,chloroplast relocation; GO:0009987,cellular process; GO:0016043,cellular component organization; GO:0019750,chloroplast localization; GO:005117…	PF05701.11:Weak chloroplast movement under blue light	--	--	--
Ag10G00979	148.55	202.56	198.12	59	59.61	51.77	417	639	521	191	220	188	-1.95576	2.07208e-20	1.41637e-19	down	Hic_asm_9	154065643	154065834	+	Ag10G00979	--	--	--	hypothetical protein DCAR_015346 [Daucus carota subsp. sativus]	--	--	--	--	--	--	--
Ag10G00980	96.96	95.01	85.42	25.69	24.99	29.78	1918	2112	1583	586	650	762	-2.04618	4.10142e-49	9.0982e-48	down	Hic_asm_9	154065938	154067290	+	Ag10G00980	--	K07198 5'-AMP-activated protein kinase, catalytic alpha subunit [EC:2.7.11.11] | (RefSeq) CIPK20; CBL-interacting protein kinase 20 (A)	--	PREDICTED: CBL-interacting protein kinase 2-like [Daucus carota subsp. sativus]	CIPK2_ORYSJ RecName: Full=CBL-interacting protein kinase 2; EC=2.7.11.1; AltName: Full=OsCIPK02;	At5g58380	GO:0005524,ATP binding; GO:0106310,NA; GO:0106311,NA; GO:0007165,signal transduction; GO:0000166,nucleotide binding; GO:0003674,molecular_function; GO:0005488,binding; GO:0008144,drug binding; GO:0017076,purine nucleotide binding; GO:0030554,adenyl nucleotide binding; GO:0032553,ribonucleotide binding; GO:0032555,purine ribonucleotide binding; GO:0032559,adenyl ribonucleotide binding; GO:0035639,…	PF00069.25:Protein kinase domain	--	--	--
Ag10G00982	0.05	0	0	3.74	3.16	3.34	1	0	0	83	80	83	7.28403	4.23897e-09	1.33525e-08	up	Hic_asm_9	154382023	154383337	+	Ag10G00982	--	--	--	PREDICTED: transcription repressor OFP1-like [Daucus carota subsp. sativus]	OFP2_ARATH RecName: Full=Transcription repressor OFP2; AltName: Full=Ovate family protein 2; Short=AtOFP2;	At2g30400	GO:0005634,nucleus; GO:0003677,DNA binding; GO:0045892,negative regulation of transcription, DNA-templated; GO:0003674,molecular_function; GO:0003676,nucleic acid binding; GO:0005488,binding; GO:0097159,organic cyclic compound binding; GO:1901363,heterocyclic compound binding; GO:0008152,metabolic process; GO:0006139,nucleobase-containing compound metabolic process; GO:0006351,transcription, DNA-…	PF04844.13:Transcriptional repressor, ovate	OFP	TF	OFP
Ag10G00983	0.02	0.06	0	0.24	0.43	0.65	1	3	0	12	25	37	3.68626	0.000342654	0.000633331	up	Hic_asm_9	154545436	154550301	-	Ag10G00983	--	K08867 WNK lysine deficient protein kinase [EC:2.7.11.1] | (RefSeq) WNK5; with no lysine (K) kinase 5 (A)	--	PREDICTED: probable serine/threonine-protein kinase WNK5 isoform X1 [Daucus carota subsp. sativus]	WNK5_ARATH RecName: Full=Probable serine/threonine-protein kinase WNK5; Short=AtWNK5; EC=2.7.11.1; AltName: Full=Protein kinase with no lysine 5;	At3g51630	GO:0005737,cytoplasm; GO:0005524,ATP binding; GO:0043424,protein histidine kinase binding; GO:0004672,protein kinase activity; GO:0106310,NA; GO:0004674,protein serine/threonine kinase activity; GO:0106311,NA; GO:0035556,intracellular signal transduction; GO:0048573,photoperiodism, flowering; GO:0006468,protein phosphorylation; GO:0000166,nucleotide binding; GO:0003674,molecular_function; GO:0005…	PF00069.25:Protein kinase domain	--	--	--
Ag10G00986	16.31	12.7	20.38	214.74	162.41	177.53	88	77	103	1336	1152	1239	3.21798	2.34465e-36	3.31308e-35	up	Hic_asm_9	154570123	154570587	-	Ag10G00986	--	--	--	RecName: Full=Non-specific lipid-transfer protein; Short=Ag-LTP; Flags: Precursor AEG79730.2 lipid transfer protein precursor [Anethum graveolens]	NLTP_ANEGR RecName: Full=Non-specific lipid-transfer protein {ECO:0000303|PubMed:26680443}; Short=Ag-LTP {ECO:0000303|PubMed:26680443}; Flags: Precursor;	At5g59320	GO:0008289,lipid binding; GO:0050832,defense response to fungus; GO:0031640,killing of cells of other organism; GO:0006869,lipid transport; GO:0003674,molecular_function; GO:0005488,binding; GO:0006952,defense response; GO:0006950,response to stress; GO:0008150,biological_process; GO:0009605,response to external stimulus; GO:0009607,response to biotic stimulus; GO:0051707,response to other organi…	PF00234.22:Protease inhibitor/seed storage/LTP family	--	--	--
Ag10G00992	1.1	1.09	0.45	6.6	10.03	6.76	63	70	24	436	756	501	2.90738	1.65563e-23	1.33192e-22	up	Hic_asm_9	155043480	155049858	-	Ag10G00992	--	K14802 phospholipid-transporting ATPase [EC:7.6.2.1] | (RefSeq) ALA1; aminophospholipid ATPase 1 (A)	--	PREDICTED: phospholipid-transporting ATPase 1-like [Daucus carota subsp. sativus]	ALA1_ARATH RecName: Full=Phospholipid-transporting ATPase 1 {ECO:0000303|PubMed:11148289}; Short=AtALA1 {ECO:0000303|PubMed:11148289}; EC=7.6.2.1 {ECO:0000305|PubMed:11402198}; AltName: Full=Aminophospholipid flippase 1 {ECO:0000303|PubMed:11402198};	Hs14424433	GO:0005789,endoplasmic reticulum membrane; GO:0016021,integral component of membrane; GO:0016020,membrane; GO:0005886,plasma membrane; GO:0005524,ATP binding; GO:0140326,NA; GO:0000287,magnesium ion binding; GO:0045332,phospholipid translocation; GO:0000166,nucleotide binding; GO:0003674,molecular_function; GO:0005488,binding; GO:0008144,drug binding; GO:0017076,purine nucleotide binding; GO:0030…	PF16212.5:Phospholipid-translocating P-type ATPase C-terminal	--	--	--
Ag10G00994	52.75	58.95	40.92	21.21	24.49	22.72	1574	1977	1144	730	961	877	-1.40707	8.15454e-26	7.34565e-25	down	Hic_asm_9	155092170	155097301	+	Ag10G00994	--	K04688 ribosomal protein S6 kinase beta [EC:2.7.11.1] | (RefSeq) S6K2; serine/threonine protein kinase 2 (A)	--	PREDICTED: serine/threonine-protein kinase AtPK1/AtPK6-like [Daucus carota subsp. sativus]	KPK2_ARATH RecName: Full=Serine/threonine-protein kinase AtPK2/AtPK19; EC=2.7.11.1; AltName: Full=Ribosomal-protein S6 kinase homolog 2;	At3g08720	GO:0005737,cytoplasm; GO:0005634,nucleus; GO:0005524,ATP binding; GO:0016301,kinase activity; GO:0004672,protein kinase activity; GO:0106310,NA; GO:0004674,protein serine/threonine kinase activity; GO:0106311,NA; GO:0071456,cellular response to hypoxia; GO:0018105,peptidyl-serine phosphorylation; GO:0045727,positive regulation of translation; GO:0006468,protein phosphorylation; GO:0009409,respons…	PF00069.25:Protein kinase domain	--	--	--
Ag10G00997	48.19	43.02	40.95	25.15	25.56	28	608	610	484	366	424	457	-1.00917	1.51559e-10	5.42881e-10	down	Hic_asm_9	155121155	155125524	-	Ag10G00997	--	K03671 thioredoxin 1 | (RefSeq) TH9; thioredoxin H-type 9 (A)	--	PREDICTED: thioredoxin H-type [Daucus carota subsp. sativus]	TRXH_POPJC RecName: Full=Thioredoxin H-type; AltName: Full=Trxh4;	At3g08710	GO:0005737,cytoplasm; GO:0005622,intracellular; GO:0005575,cellular_component; GO:0005623,cell; GO:0044424,intracellular part; GO:0044464,cell part	PF00085.20:Thioredoxin	--	--	--
Ag10G00998	3.47	4.12	3.5	11.95	13.53	11.26	111	148	105	441	569	466	1.47014	4.90412e-15	2.45266e-14	up	Hic_asm_9	155126487	155132185	-	Ag10G00998	--	--	--	PREDICTED: sialidase [Daucus carota subsp. sativus]	--	At3g08670	--	--	--	--	--
Ag10G01000	0.5	0.3	0.96	4.96	6.21	5.6	19	13	34	217	310	275	2.96536	2.2898e-14	1.08601e-13	up	Hic_asm_9	155169222	155172921	-	Ag10G01000	--	--	--	PREDICTED: BTB/POZ domain-containing protein At3g08570-like isoform X1 [Daucus carota subsp. sativus]	Y3857_ARATH RecName: Full=BTB/POZ domain-containing protein At3g08570;	At3g08570	GO:0016567,protein ubiquitination; GO:0008152,metabolic process; GO:0006464,cellular protein modification process; GO:0006807,nitrogen compound metabolic process; GO:0008150,biological_process; GO:0009987,cellular process; GO:0019538,protein metabolic process; GO:0032446,protein modification by small protein conjugation; GO:0036211,protein modification process; GO:0043170,macromolecule metabolic …	PF03000.14:NPH3 family	--	--	--
Ag10G01007	9.18	6.19	7.9	0.26	0.56	0.57	62	47	50	2	5	5	-4.32035	1.3069e-13	5.88848e-13	down	Hic_asm_9	155358046	155359127	-	Ag10G01007	--	K02493 release factor glutamine methyltransferase [EC:2.1.1.297] | (RefSeq) RNA methyltransferase family protein (A)	--	PREDICTED: release factor glutamine methyltransferase [Daucus carota subsp. sativus]	--	At5g64150	GO:0003676,nucleic acid binding; GO:0008276,protein methyltransferase activity; GO:0003674,molecular_function; GO:0005488,binding; GO:0097159,organic cyclic compound binding; GO:1901363,heterocyclic compound binding; GO:0003824,catalytic activity; GO:0008168,methyltransferase activity; GO:0016740,transferase activity; GO:0016741,transferase activity, transferring one-carbon groups; GO:0140096,cat…	--	--	--	--
Ag10G01008	11.08	8.87	7.97	2.98	2.8	2.51	512	461	345	159	170	150	-2.00825	1.0647e-23	8.67021e-23	down	Hic_asm_9	155411988	155415965	+	Ag10G01008	--	K15685 E3 ubiquitin-protein ligase Hakai [EC:2.3.2.27] | (RefSeq) RING/U-box superfamily protein (A)	--	PREDICTED: uncharacterized protein LOC108216547 isoform X1 [Daucus carota subsp. sativus]	HAKAI_ARATH RecName: Full=E3 ubiquitin-protein ligase HAKAI homolog {ECO:0000305}; EC=2.3.2.27 {ECO:0000305}; AltName: Full=RING-type E3 ubiquitin transferase HAKAI {ECO:0000305};	At5g01160	GO:0016607,nuclear speck; GO:0046872,metal ion binding; GO:0061630,ubiquitin protein ligase activity; GO:0080009,mRNA methylation; GO:0016567,protein ubiquitination; GO:0030155,regulation of cell adhesion; GO:0003674,molecular_function; GO:0005488,binding; GO:0043167,ion binding; GO:0043169,cation binding; GO:0003824,catalytic activity; GO:0004842,ubiquitin-protein transferase activity; GO:001674…	PF00097.25:Zinc finger, C3HC4 type (RING finger)	--	--	--
Ag10G01009	1.61	1.43	2.16	0.17	0.1	0.27	50	50	63	6	4	11	-3.55539	2.65664e-11	1.01626e-10	down	Hic_asm_9	155417758	155420348	-	Ag10G01009	--	K14494 DELLA protein | (RefSeq) GAI; GRAS family transcription factor family protein (A)	ko04075: Plant hormone signal transduction	PREDICTED: scarecrow-like protein 14 [Daucus carota subsp. sativus]	SCL14_ARATH RecName: Full=Scarecrow-like protein 14; Short=AtSCL14; AltName: Full=GRAS family protein 2; Short=AtGRAS-2;	At1g07530	GO:0005829,cytosol; GO:0005634,nucleus; GO:0003700,DNA-binding transcription factor activity; GO:0043565,sequence-specific DNA binding; GO:0000976,transcription regulatory region sequence-specific DNA binding; GO:0045893,positive regulation of transcription, DNA-templated; GO:0006355,regulation of transcription, DNA-templated; GO:0010200,response to chitin; GO:0080183,response to photooxidative s…	PF03514.14:GRAS domain family	GRAS	TF	GRAS
Ag10G01029	0.13	0.36	0	1.34	1.58	2.28	2	6	0	23	31	44	3.12589	0.000117309	0.000229533	up	Hic_asm_9	157058281	157059848	-	Ag10G01029	--	K08907 light-harvesting complex I chlorophyll a/b binding protein 1 | (RefSeq) LHCA1; chlorophyll a-b binding protein 6 (A)	ko00196: Photosynthesis - antenna proteins; ko01100: Metabolic pathways	PREDICTED: chlorophyll a-b binding protein 6, chloroplastic-like [Daucus carota subsp. sativus]	CAB6_ARATH RecName: Full=Chlorophyll a-b binding protein 6, chloroplastic; AltName: Full=LHCI-730; AltName: Full=LHCII type III CAB-6; AltName: Full=Light-harvesting complex protein Lhca1 {ECO:0000303|PubMed:10366881}; Flags: Precursor;	At3g54890	GO:0009507,chloroplast; GO:0009941,chloroplast envelope; GO:0009534,chloroplast thylakoid; GO:0009535,chloroplast thylakoid membrane; GO:0016021,integral component of membrane; GO:0009522,photosystem I; GO:0010287,plastoglobule; GO:0009579,thylakoid; GO:0016168,chlorophyll binding; GO:0046872,metal ion binding; GO:0003729,mRNA binding; GO:0019904,protein domain specific binding; GO:0009768,photos…	PF00504.21:Chlorophyll A-B binding protein	--	--	--
Ag10G01030	94.4	96.05	142.04	416.47	428.09	395.74	2607	2981	3675	13264	15545	14139	1.60979	1.73372e-12	7.23147e-12	up	Hic_asm_9	157062277	157074529	+	Ag10G01030	--	K03231 elongation factor 1-alpha | (RefSeq) GTP binding Elongation factor Tu family protein (A)	ko03013: RNA transport	elongation factor 1-alpha [Quercus suber]	EF1A_ORYSJ RecName: Full=Elongation factor 1-alpha; Short=EF-1-alpha;	At1g07920	GO:0005737,cytoplasm; GO:0005525,GTP binding; GO:0003924,GTPase activity; GO:0003746,translation elongation factor activity; GO:0006412,translation; GO:0006414,translational elongation; GO:0000166,nucleotide binding; GO:0001882,nucleoside binding; GO:0001883,purine nucleoside binding; GO:0003674,molecular_function; GO:0005488,binding; GO:0017076,purine nucleotide binding; GO:0019001,guanyl nucleo…	PF00009.27:Elongation factor Tu GTP binding domain	--	--	--
Ag10G01033	7.94	8.74	4.24	2.45	3.73	2.34	118	146	59	42	73	45	-1.53249	4.04022e-06	9.40869e-06	down	Hic_asm_9	157248581	157250184	-	Ag10G01033	--	--	--	hypothetical protein DCAR_024022 [Daucus carota subsp. sativus]	--	At3g31990	--	PF08646.10:Replication factor-A C terminal domain	--	--	--
Ag10G01035	74.94	68.95	79.53	506.94	508.18	500.39	1558	1611	1549	12154	13891	13458	2.49001	1.9022e-54	5.15942e-53	up	Hic_asm_9	157440007	157445098	+	Ag10G01035	--	K00856 adenosine kinase [EC:2.7.1.20] | (RefSeq) ADK2; adenosine kinase 2 (A)	ko00230: Purine metabolism; ko01100: Metabolic pathways	PREDICTED: adenosine kinase 2-like [Daucus carota subsp. sativus]	ADK2_ARATH RecName: Full=Adenosine kinase 2; Short=AK 2; EC=2.7.1.20; AltName: Full=Adenosine 5'-phosphotransferase 2;	At5g03300	GO:0005737,cytoplasm; GO:0005829,cytosol; GO:0005634,nucleus; GO:0005886,plasma membrane; GO:0004001,adenosine kinase activity; GO:0005524,ATP binding; GO:0005507,copper ion binding; GO:0019900,kinase binding; GO:0006169,adenosine salvage; GO:0044209,AMP salvage; GO:0016032,viral process; GO:0003674,molecular_function; GO:0003824,catalytic activity; GO:0016301,kinase activity; GO:0016740,transfer…	PF00294.24:pfkB family carbohydrate kinase	--	--	--
Ag10G01037	2.74	4.19	2.24	9.4	11.77	11.34	321	551	246	1269	1811	1717	1.58204	3.34598e-16	1.80198e-15	up	Hic_asm_9	157519022	157537300	-	Ag10G01037	--	K14861 nucleolar pre-ribosomal-associated protein 1 | (RefSeq) EMB2788; ribosome 60S biogenesis amino-terminal protein (A)	--	PREDICTED: uncharacterized protein LOC108218535 isoform X1 [Daucus carota subsp. sativus]	--	At4g27010	--	PF11707.8:Ribosome 60S biogenesis N-terminal	--	--	--
Ag10G01038	180.48	190.34	228.61	31.32	27.57	27.92	1409	1670	1672	282	283	282	-3.06315	1.22606e-51	3.01322e-50	down	Hic_asm_9	157578729	157580882	+	Ag10G01038	--	K17808 mitochondrial protein import protein ZIM17 | (RefSeq) ZR3; Zim17-type zinc finger protein (A)	--	PREDICTED: DNL-type zinc finger protein [Daucus carota subsp. sativus]	--	7293113	GO:0008270,zinc ion binding; GO:0003674,molecular_function; GO:0005488,binding; GO:0046872,metal ion binding; GO:0043167,ion binding; GO:0043169,cation binding; GO:0046914,transition metal ion binding	PF05180.12:DNL zinc finger	--	--	--
Ag10G01039	3.06	3.06	2.54	0.59	0.81	0.91	81	91	63	18	28	31	-2.16836	7.03339e-11	2.5918e-10	down	Hic_asm_9	157581417	157585695	-	Ag10G01039	--	K00924 kinase [EC:2.7.1.-] | (RefSeq) Protein kinase superfamily protein (A)	--	PREDICTED: probable receptor-like protein kinase At5g47070 [Daucus carota subsp. sativus]	PCRK1_ARATH RecName: Full=Serine/threonine-protein kinase PCRK1 {ECO:0000305}; EC=2.7.11.1 {ECO:0000269|PubMed:25711411}; AltName: Full=Protein PTI-COMPROMISED RECEPTOR-LIKE CYTOPLASMIC KINASE 1 {ECO:0000303|PubMed:25711411};	At2g39110	GO:0005829,cytosol; GO:0005886,plasma membrane; GO:0005524,ATP binding; GO:0106310,NA; GO:0106311,NA; GO:0042742,defense response to bacterium; GO:0002221,pattern recognition receptor signaling pathway; GO:0080142,regulation of salicylic acid biosynthetic process; GO:0009617,response to bacterium; GO:0000166,nucleotide binding; GO:0003674,molecular_function; GO:0005488,binding; GO:0008144,drug bi…	PF07714.17:Protein tyrosine kinase	--	--	--
Ag10G01048	0.49	0.85	1.02	0.05	0.07	0.09	17	33	33	2	3	4	-3.79447	2.02541e-07	5.41894e-07	down	Hic_asm_9	158103016	158106697	-	Ag10G01048	--	K09561 STIP1 homology and U-box containing protein 1 [EC:2.3.2.27] | (RefSeq) CHIP; carboxyl terminus of HSC70-interacting protein (A)	ko04120: Ubiquitin mediated proteolysis; ko04141: Protein processing in endoplasmic reticulum	PREDICTED: U-box domain-containing protein 2 [Daucus carota subsp. sativus]	PUB4_ARATH RecName: Full=U-box domain-containing protein 4; EC=2.3.2.27; AltName: Full=Plant U-box protein 4; AltName: Full=RING-type E3 ubiquitin transferase PUB4 {ECO:0000305};	At2g23140	GO:0005737,cytoplasm; GO:0005634,nucleus; GO:0004842,ubiquitin-protein transferase activity; GO:0003674,molecular_function; GO:0003824,catalytic activity; GO:0016740,transferase activity; GO:0019787,ubiquitin-like protein transferase activity; GO:0140096,catalytic activity, acting on a protein; GO:0005622,intracellular; GO:0005575,cellular_component; GO:0005623,cell; GO:0044424,intracellular part…	PF00514.23:Armadillo/beta-catenin-like repeat	--	--	--
Ag10G01052	56.54	61.27	53.54	31.63	43	24.67	124	151	110	80	124	70	-1.04646	0.000140025	0.000271625	down	Hic_asm_9	158322033	158322294	+	Ag10G01052	--	--	--	--	--	--	--	--	--	--	--
Ag10G01056	22.43	23.23	46.71	0	2.24	0	61	71	119	0	8	0	-5.69289	0.000440183	0.000801646	down	Hic_asm_9	158397138	158397539	-	Ag10G01056	--	--	--	--	--	--	--	--	--	--	--
Ag10G01057	2.21	2	1.73	13.94	13.57	12.63	60	61	44	437	485	444	2.50487	1.13311e-31	1.30872e-30	up	Hic_asm_9	158401766	158405432	-	Ag10G01057	--	K09284 AP2-like factor, euAP2 lineage | (RefSeq) RAP2.7; related to AP2.7 (A)	--	PREDICTED: ethylene-responsive transcription factor RAP2-7-like [Daucus carota subsp. sativus]	RAP27_ARATH RecName: Full=Ethylene-responsive transcription factor RAP2-7; AltName: Full=Protein RELATED TO APETALA2 7; AltName: Full=Protein TARGET OF EAT 1;	At2g28550	GO:0005634,nucleus; GO:0003677,DNA binding; GO:0003700,DNA-binding transcription factor activity; GO:0009873,ethylene-activated signaling pathway; GO:0003674,molecular_function; GO:0003676,nucleic acid binding; GO:0005488,binding; GO:0097159,organic cyclic compound binding; GO:1901363,heterocyclic compound binding; GO:0140110,transcription regulator activity; GO:0000160,phosphorelay signal transd…	PF00847.20:AP2 domain	AP2/ERF-ERF	TF	AP2/ERF->AP2/ERF-ERF
Ag10G01064	3.39	3.34	1.48	7.86	10.73	9.65	137	152	56	367	571	505	1.54416	4.32028e-09	1.35912e-08	up	Hic_asm_9	158611410	158623512	+	Ag10G01064	--	K20165 TBC1 domain family member 2A | (RefSeq) Ypt/Rab-GAP domain of gyp1p superfamily protein (A)	--	PREDICTED: rab GTPase-activating protein 1-like [Daucus carota subsp. sativus]	GAP22_ARATH RecName: Full=Rab GTPase-activating protein 22 {ECO:0000303|PubMed:16332933};	At3g55020	GO:0005634,nucleus; GO:0005777,peroxisome; GO:0005096,GTPase activator activity; GO:0006952,defense response; GO:0043547,positive regulation of GTPase activity; GO:0003674,molecular_function; GO:0008047,enzyme activator activity; GO:0098772,molecular function regulator; GO:0030234,enzyme regulator activity; GO:0030695,GTPase regulator activity; GO:0060589,nucleoside-triphosphatase regulator activ…	PF00566.18:Rab-GTPase-TBC domain	--	--	--
Ag10G01089	4.51	4.86	3.17	16.39	20.03	18.14	268	324	176	1122	1563	1393	1.87117	1.61831e-31	1.85517e-30	up	Hic_asm_9	159655834	159661739	-	Ag10G01089	--	K12830 splicing factor 3B subunit 3 | (RefSeq) SAP130a; Cleavage and polyadenylation specificity factor (CPSF) A subunit protein (A)	ko03040: Spliceosome	PREDICTED: splicing factor 3B subunit 3 [Daucus carota subsp. sativus]	S130A_ARATH RecName: Full=Spliceosome-associated protein 130 A {ECO:0000303|PubMed:21680607}; Short=AtSAP130a {ECO:0000303|PubMed:21680607}; Short=SAP 130 A {ECO:0000303|PubMed:21680607}; AltName: Full=Pre-mRNA-splicing factor SF3b 130 kDa subunit A {ECO:0000305}; Short=SF3b130 A {ECO:0000305};	At3g55200	GO:0005634,nucleus; GO:0005686,U2 snRNP; GO:0030620,U2 snRNA binding; GO:0055046,microgametogenesis; GO:0000398,mRNA splicing, via spliceosome; GO:0048481,plant ovule development; GO:0009555,pollen development; GO:0009846,pollen germination; GO:0003674,molecular_function; GO:0003676,nucleic acid binding; GO:0003723,RNA binding; GO:0005488,binding; GO:0017069,snRNA binding; GO:0097159,organic cycl…	PF10433.9:Mono-functional DNA-alkylating methyl methanesulfonate N-term	--	--	--
Ag10G01092	3.16	3.33	2.37	21.8	23.83	21.51	27	32	19	215	268	238	2.66684	8.53235e-23	6.61741e-22	up	Hic_asm_9	159838702	159842000	-	Ag10G01092	--	--	--	PREDICTED: B3 domain-containing protein At3g19184-like [Daucus carota subsp. sativus]	Y3918_ARATH RecName: Full=B3 domain-containing protein At3g19184;	At3g19180_2	GO:0005634,nucleus; GO:0003677,DNA binding; GO:0003674,molecular_function; GO:0003676,nucleic acid binding; GO:0005488,binding; GO:0097159,organic cyclic compound binding; GO:1901363,heterocyclic compound binding; GO:0005622,intracellular; GO:0005575,cellular_component; GO:0005623,cell; GO:0043231,intracellular membrane-bounded organelle; GO:0043226,organelle; GO:0043227,membrane-bounded organell…	PF02362.21:B3 DNA binding domain	B3	TF	B3->B3
Ag10G01093	36.38	43.39	33.92	18.77	13.36	15.29	758	1016	662	451	366	412	-1.51144	1.00387e-15	5.25562e-15	down	Hic_asm_9	159888609	159894072	-	Ag10G01093	--	--	--	PREDICTED: metal tolerance protein 11 [Daucus carota subsp. sativus]	MTP11_ARATH RecName: Full=Metal tolerance protein 11; Short=AtMTP11;	At2g39450	GO:0005794,Golgi apparatus; GO:0000139,Golgi membrane; GO:0016021,integral component of membrane; GO:0005770,late endosome; GO:0016020,membrane; GO:0008324,cation transmembrane transporter activity; GO:0005384,manganese ion transmembrane transporter activity; GO:0010486,manganese:proton antiporter activity; GO:0030026,cellular manganese ion homeostasis; GO:0046688,response to copper ion; GO:00100…	PF01545.21:Cation efflux family	--	--	--
Ag10G01094	10.19	9.15	11.42	34.24	34.32	31.06	320	323	336	1240	1417	1262	1.4231	1.40942e-13	6.33529e-13	up	Hic_asm_9	159953961	159961664	+	Ag10G01094	--	K12373 hexosaminidase [EC:3.2.1.52] | (RefSeq) HEXO1; beta-hexosaminidase 1 (A)	ko00511: Other glycan degradation; ko00513: Various types of N-glycan biosynthesis; ko00520: Amino sugar and nucleotide sugar metabolism; ko00531: Glycosaminoglycan degradation; ko00603: Glycosphingolipid biosynthesis - globo and isoglobo series; ko00604: Glycosphingolipid biosynthesis - ganglio series; ko01100: Metabolic pathways	PREDICTED: beta-hexosaminidase 1 isoform X2 [Daucus carota subsp. sativus]	HEXO1_ARATH RecName: Full=Beta-hexosaminidase 1; EC=3.2.1.52; AltName: Full=Beta-GlcNAcase 1; AltName: Full=Beta-N-acetylhexosaminidase 1; AltName: Full=Beta-hexosaminidase 2; Short=AtHEX2; AltName: Full=N-acetyl-beta-glucosaminidase 1; Flags: Precursor;	At3g55260	GO:0005829,cytosol; GO:0099503,secretory vesicle; GO:0005773,vacuole; GO:0004563,beta-N-acetylhexosaminidase activity; GO:0015929,hexosaminidase activity; GO:0102148,N-acetyl-beta-D-galactosaminidase activity; GO:0005975,carbohydrate metabolic process; GO:0003674,molecular_function; GO:0003824,catalytic activity; GO:0004553,hydrolase activity, hydrolyzing O-glycosyl compounds; GO:0016787,hydrolas…	PF00728.22:Glycosyl hydrolase family 20, catalytic domain	--	--	--
Ag10G01103	14.95	11.31	15.96	5.51	5.12	3.76	80	68	80	34	36	26	-1.828	5.34716e-07	1.36998e-06	down	Hic_asm_9	160349163	160350360	+	Ag10G01103	--	--	--	PREDICTED: uncharacterized protein LOC108217195 [Daucus carota subsp. sativus]	--	--	--	PF05056.12:Protein of unknown function (DUF674)	--	--	--
Ag10G01107	1.22	1.95	0.59	8.05	9.07	7.61	35	63	16	267	343	283	2.47828	3.8663e-15	1.94307e-14	up	Hic_asm_9	160423233	160428076	-	Ag10G01107	--	--	--	PREDICTED: uncharacterized protein LOC108216077 [Daucus carota subsp. sativus]	--	At3g26950	GO:0016021,integral component of membrane; GO:0005575,cellular_component; GO:0016020,membrane; GO:0031224,intrinsic component of membrane; GO:0044425,membrane part	--	--	--	--
Ag10G01110	0.96	1.47	0.37	3.16	5.76	5.21	14	24	5	53	110	98	2.0866	9.13782e-06	2.03807e-05	up	Hic_asm_9	160674580	160675948	+	Ag10G01110	--	K20547 basic endochitinase B [EC:3.2.1.14] | (RefSeq) HCHIB; basic chitinase (A)	ko00520: Amino sugar and nucleotide sugar metabolism; ko01100: Metabolic pathways; ko04016: MAPK signaling pathway - plant	chitinase precursor [Petroselinum crispum]	CHIT_PERAE RecName: Full=Endochitinase {ECO:0000303|PubMed:10231327, ECO:0000303|PubMed:9774427, ECO:0000312|EMBL:CAB01591.1}; EC=3.2.1.14 {ECO:0000269|PubMed:9679856, ECO:0000269|PubMed:9774427, ECO:0000312|EMBL:CAB01591.1}; AltName: Full=Allergen Pers a 1 {ECO:0000303|PubMed:18205857, ECO:0000303|PubMed:21284746, ECO:0000303|PubMed:23019098}; AltName: Full=Allergen Prs a 1 {ECO:0000303|PubMed:1…	At3g12500	GO:0008061,chitin binding; GO:0004568,chitinase activity; GO:0008843,endochitinase activity; GO:0016998,cell wall macromolecule catabolic process; GO:0006032,chitin catabolic process; GO:0050832,defense response to fungus; GO:0000272,polysaccharide catabolic process; GO:0003674,molecular_function; GO:0005488,binding; GO:0008144,drug binding; GO:0097367,carbohydrate derivative binding; GO:0003824,…	PF00182.19:Chitinase class I	--	--	--
Ag10G01111	44.32	29.97	48.57	7.5	9.07	10.24	933	709	958	182	251	279	-2.48653	1.51392e-22	1.16205e-21	down	Hic_asm_9	160691478	160692917	+	Ag10G01111	--	K01866 tyrosyl-tRNA synthetase [EC:6.1.1.1] | (RefSeq) EMB2768; Tyrosyl-tRNA synthetase, class Ib, bacterial/mitochondrial (A)	ko00970: Aminoacyl-tRNA biosynthesis	PREDICTED: tyrosine--tRNA ligase, chloroplastic/mitochondrial [Daucus carota subsp. sativus]	SYYM_ARATH RecName: Full=Tyrosine--tRNA ligase, chloroplastic/mitochondrial {ECO:0000305}; EC=6.1.1.1 {ECO:0000250|UniProtKB:Q9Y2Z4}; AltName: Full=Protein EMBRYO DEFECTIVE 2768 {ECO:0000303|PubMed:16297076}; AltName: Full=Protein EMBRYONIC FACTOR 31 {ECO:0000303|PubMed:22714903}; AltName: Full=Tyrosyl-tRNA synthetase {ECO:0000305}; Short=TyrRS {ECO:0000305}; Flags: Precursor;	At3g02660	GO:0009507,chloroplast; GO:0009570,chloroplast stroma; GO:0005829,cytosol; GO:0005739,mitochondrion; GO:0005524,ATP binding; GO:0003723,RNA binding; GO:0004831,tyrosine-tRNA ligase activity; GO:0009793,embryo development ending in seed dormancy; GO:0043039,tRNA aminoacylation; GO:0006437,tyrosyl-tRNA aminoacylation; GO:0000166,nucleotide binding; GO:0003674,molecular_function; GO:0005488,binding;…	PF00579.25:tRNA synthetases class I (W and Y)	--	--	--
Ag10G01117	149.72	135.95	149.54	65.83	75.44	65.05	637	650	596	323	422	358	-1.34638	2.97147e-14	1.39906e-13	down	Hic_asm_9	160866915	160871290	-	Ag10G01117	--	--	--	PREDICTED: uncharacterized protein LOC108220807 [Daucus carota subsp. sativus]	--	--	GO:0016021,integral component of membrane; GO:0005575,cellular_component; GO:0016020,membrane; GO:0031224,intrinsic component of membrane; GO:0044425,membrane part	--	--	--	--
Ag10G01119	0	0.16	0	1.27	2.01	2.75	0	2	0	16	29	39	4.86221	8.49961e-05	0.00016938	up	Hic_asm_9	160880248	160880997	+	Ag10G01119	--	K07517 Delta3-Delta2-enoyl-CoA isomerase [EC:5.3.3.8] | (RefSeq) ECI1; delta(3), delta(2)-enoyl CoA isomerase 1 (A)	ko00071: Fatty acid degradation	PREDICTED: enoyl-CoA delta isomerase 1, peroxisomal-like [Daucus carota subsp. sativus]	ECI1_ARATH RecName: Full=Enoyl-CoA delta isomerase 1, peroxisomal {ECO:0000305}; EC=5.3.3.8 {ECO:0000269|PubMed:18657232}; AltName: Full=Delta(3),Delta(2)-enoyl CoA isomerase 1 {ECO:0000303|PubMed:18657232}; Short=AtECI1 {ECO:0000303|PubMed:18657232};	At1g65520	GO:0005777,peroxisome; GO:0004165,dodecenoyl-CoA delta-isomerase activity; GO:0004300,enoyl-CoA hydratase activity; GO:0006635,fatty acid beta-oxidation; GO:0009062,fatty acid catabolic process; GO:0003674,molecular_function; GO:0003824,catalytic activity; GO:0016853,isomerase activity; GO:0016860,intramolecular oxidoreductase activity; GO:0016863,intramolecular oxidoreductase activity, transposi…	PF00378.20:Enoyl-CoA hydratase/isomerase	--	--	--
Ag10G01123	47.08	48.61	44.09	17.72	26.69	37.77	106	123	93	46	79	110	-1.03181	0.00080597	0.0014191	down	Hic_asm_9	161061855	161062008	-	Ag10G01123	--	--	--	--	--	--	--	--	--	--	--
Ag10G01124	57.27	69.18	59.29	36.03	29.38	34.41	1060	1439	1028	769	715	824	-1.15277	1.28918e-12	5.43161e-12	down	Hic_asm_9	161062074	161065834	-	Ag10G01124	--	--	--	PREDICTED: ACT domain-containing protein ACR9 [Daucus carota subsp. sativus]	ACR9_ARATH RecName: Full=ACT domain-containing protein ACR9 {ECO:0000305}; AltName: Full=Protein ACT DOMAIN REPEATS 9 {ECO:0000303|PubMed:21861936};	At2g39570	--	PF01842.25:ACT domain	--	--	--
Ag10G01125	3.76	4.13	2.36	8.44	10.88	12.09	116	143	68	300	441	482	1.36649	1.67897e-09	5.48532e-09	up	Hic_asm_9	161074308	161085019	-	Ag10G01125	--	K01874 methionyl-tRNA synthetase [EC:6.1.1.10] | (RefSeq) OVA1; methionyl-tRNA synthetase / methionine-tRNA ligase / MetRS (cpMetRS) (A)	ko00450: Selenocompound metabolism; ko00970: Aminoacyl-tRNA biosynthesis; ko01100: Metabolic pathways	PREDICTED: methionine--tRNA ligase, chloroplastic/mitochondrial [Daucus carota subsp. sativus]	SYMM_ARATH RecName: Full=Methionine--tRNA ligase, chloroplastic/mitochondrial {ECO:0000305}; EC=6.1.1.10 {ECO:0000305}; AltName: Full=Methionyl-tRNA synthetase {ECO:0000305}; Short=AtcpMetRS {ECO:0000303|PubMed:9724821}; Short=MetRS {ECO:0000305}; AltName: Full=Protein OVULE ABORTION 1 {ECO:0000303|PubMed:16297076}; Flags: Precursor;	At3g55400	GO:0009507,chloroplast; GO:0009570,chloroplast stroma; GO:0005739,mitochondrion; GO:0005524,ATP binding; GO:0004825,methionine-tRNA ligase activity; GO:0006431,methionyl-tRNA aminoacylation; GO:0048481,plant ovule development; GO:0000166,nucleotide binding; GO:0003674,molecular_function; GO:0005488,binding; GO:0008144,drug binding; GO:0017076,purine nucleotide binding; GO:0030554,adenyl nucleotid…	PF09334.11:tRNA synthetases class I (M)	--	--	--
Ag10G01128	25.27	23.53	25.34	0.56	0.45	0.45	430	450	404	11	10	10	-5.94077	7.27559e-73	3.50268e-71	down	Hic_asm_9	161147281	161149734	+	Ag10G01128	--	--	--	hypothetical protein DCAR_015185 [Daucus carota subsp. sativus]	--	--	--	--	--	--	--
Ag10G01134	0.23	0.71	0.43	4.94	4.21	3.75	4	14	7	100	97	85	2.9812	2.22423e-10	7.87313e-10	up	Hic_asm_9	161708260	161710968	+	Ag10G01134	--	--	--	PREDICTED: uncharacterized protein LOC108218028 [Daucus carota subsp. sativus]	HIP33_ARATH RecName: Full=Heavy metal-associated isoprenylated plant protein 33 {ECO:0000303|PubMed:21072340, ECO:0000303|PubMed:23368984}; Short=AtHIP33 {ECO:0000303|PubMed:21072340, ECO:0000303|PubMed:23368984}; Flags: Precursor;	At5g19090	GO:0009506,plasmodesma; GO:0046872,metal ion binding; GO:0003674,molecular_function; GO:0005488,binding; GO:0043167,ion binding; GO:0043169,cation binding; GO:0005575,cellular_component; GO:0005911,cell-cell junction; GO:0030054,cell junction; GO:0055044,symplast	--	--	--	--
Ag10G01143	3.78	4.77	2.99	1.48	1.02	1.79	31	44	23	14	11	19	-1.67765	0.000450977	0.00081981	down	Hic_asm_9	161947613	161950512	-	Ag10G01143	--	--	--	PREDICTED: uncharacterized protein At2g29880-like [Daucus carota subsp. sativus]	--	--	--	--	--	--	--
Ag10G01146	0.34	0.3	0.07	7.5	5.34	5.85	5	5	1	127	103	111	4.44333	2.79253e-15	1.41852e-14	up	Hic_asm_9	162071894	162072897	-	Ag10G01146	--	--	--	PREDICTED: uncharacterized protein LOC108211716 [Daucus carota subsp. sativus]	--	At3g55420	--	--	--	--	--
Ag10G01149	0.06	0.56	0.18	7.56	11.37	8.66	1	11	3	151	259	194	4.80175	5.23211e-22	3.91946e-21	up	Hic_asm_9	162535748	162537026	-	Ag10G01149	--	--	--	PREDICTED: UPF0481 protein At3g47200-like [Daucus carota subsp. sativus]	Y3720_ARATH RecName: Full=UPF0481 protein At3g47200;	At4g31980_2	GO:0016021,integral component of membrane; GO:0005886,plasma membrane; GO:0005575,cellular_component; GO:0016020,membrane; GO:0031224,intrinsic component of membrane; GO:0044425,membrane part; GO:0005623,cell; GO:0044464,cell part; GO:0071944,cell periphery	PF03140.15:Plant protein of unknown function	--	--	--
Ag10G01152	5.35	5.49	4.1	1.21	1.68	0.63	46	53	33	12	19	7	-2.33704	9.54411e-07	2.3808e-06	down	Hic_asm_9	162710428	162711015	+	Ag10G01152	--	K11507 centromere protein O | (RefSeq) centromere protein O (A)	--	PREDICTED: uncharacterized protein LOC108216580 [Daucus carota subsp. sativus]	--	At5g10710	GO:0000776,kinetochore; GO:0005634,nucleus; GO:0034508,centromere complex assembly; GO:0051276,chromosome organization; GO:0006996,organelle organization; GO:0008150,biological_process; GO:0009987,cellular process; GO:0022607,cellular component assembly; GO:0016043,cellular component organization; GO:0034622,cellular protein-containing complex assembly; GO:0043933,protein-containing complex subun…	PF09496.10:Cenp-O kinetochore centromere component	--	--	--
Ag10G01153	5.35	7.66	9.69	2.62	2.12	3.06	23	37	39	13	12	17	-1.81805	0.000321873	0.000596849	down	Hic_asm_9	162711091	162711384	+	Ag10G01153	--	K11507 centromere protein O | (RefSeq) centromere protein O (A)	--	PREDICTED: uncharacterized protein LOC108216580 [Daucus carota subsp. sativus]	--	At5g10710	GO:0000776,kinetochore; GO:0005634,nucleus; GO:0034508,centromere complex assembly; GO:0051276,chromosome organization; GO:0006996,organelle organization; GO:0008150,biological_process; GO:0009987,cellular process; GO:0022607,cellular component assembly; GO:0016043,cellular component organization; GO:0034622,cellular protein-containing complex assembly; GO:0043933,protein-containing complex subun…	--	--	--	--
Ag10G01154	24.4	31.22	32.51	4.79	5.55	9.23	137	197	171	31	41	67	-2.44347	8.81524e-15	4.32344e-14	down	Hic_asm_9	162715625	162724672	-	Ag10G01154	--	--	--	--	--	--	--	--	--	--	--
Ag10G01157	13.84	12.06	13.42	4.56	5.69	5.33	337	330	306	128	182	168	-1.60517	3.35323e-15	1.69181e-14	down	Hic_asm_9	163545018	163548055	+	Ag10G01157	--	--	--	PREDICTED: F-box/kelch-repeat protein At3g06240-like isoform X1 [Daucus carota subsp. sativus]	FBK50_ARATH RecName: Full=F-box/kelch-repeat protein At3g06240;	At3g06240	--	PF00646.33:F-box domain	--	--	--
Ag10G01159	204.01	177.15	199.12	486.45	449.35	509.18	3269	3190	2989	8989	9467	10555	1.04646	7.63778e-11	2.80485e-10	up	Hic_asm_9	163789769	163795329	+	Ag10G01159	--	K01803 triosephosphate isomerase (TIM) [EC:5.3.1.1] | (RefSeq) TPI; triosephosphate isomerase (A)	ko00010: Glycolysis / Gluconeogenesis; ko00051: Fructose and mannose metabolism; ko00562: Inositol phosphate metabolism; ko00710: Carbon fixation in photosynthetic organisms; ko01100: Metabolic pathways; ko01110: Biosynthesis of secondary metabolites; ko01200: Carbon metabolism; ko01230: Biosynthesis of amino acids	PREDICTED: triosephosphate isomerase, cytosolic [Daucus carota subsp. sativus]	TPIS_PETHY RecName: Full=Triosephosphate isomerase, cytosolic; Short=TIM; Short=Triose-phosphate isomerase; EC=5.3.1.1;	At3g55440	GO:0005737,cytoplasm; GO:0004807,triose-phosphate isomerase activity; GO:0006094,gluconeogenesis; GO:0006096,glycolytic process; GO:0003674,molecular_function; GO:0003824,catalytic activity; GO:0016853,isomerase activity; GO:0016860,intramolecular oxidoreductase activity; GO:0016861,intramolecular oxidoreductase activity, interconverting aldoses and ketoses; GO:0008152,metabolic process; GO:00059…	PF00121.18:Triosephosphate isomerase	--	--	--
Ag10G01160	1.32	0.49	1.46	4.89	6.23	8.93	29	12	30	124	180	254	2.33265	5.2102e-08	1.47606e-07	up	Hic_asm_9	163900227	163901730	+	Ag10G01160	--	K10256 omega-6 fatty acid desaturase / acyl-lipid omega-6 desaturase (Delta-12 desaturase) [EC:1.14.19.6 1.14.19.22] | (RefSeq) FAD2; fatty acid desaturase 2 (A)	ko01040: Biosynthesis of unsaturated fatty acids; ko01100: Metabolic pathways; ko01212: Fatty acid metabolism	PREDICTED: delta(12)-fatty-acid desaturase FAD2-like [Daucus carota subsp. sativus]	FAD2_VERFO RecName: Full=Delta(12)-fatty-acid desaturase FAD2 {ECO:0000303|PubMed:12481086}; EC=1.14.19.6 {ECO:0000269|PubMed:12481086};	At3g12120	GO:0005789,endoplasmic reticulum membrane; GO:0016021,integral component of membrane; GO:0102985,Delta12-fatty-acid desaturase activity; GO:0102987,palmitoleic acid delta 12 desaturase activity; GO:0006636,unsaturated fatty acid biosynthetic process; GO:0003674,molecular_function; GO:0003824,catalytic activity; GO:0016491,oxidoreductase activity; GO:0016705,oxidoreductase activity, acting on pair…	PF00487.24:Fatty acid desaturase	--	--	--
Ag10G01161	6.71	4.42	4.89	12.79	12.94	15.42	142	105	97	312	360	422	1.09842	2.62337e-06	6.24516e-06	up	Hic_asm_9	163971551	163972997	-	Ag10G01161	--	K10256 omega-6 fatty acid desaturase / acyl-lipid omega-6 desaturase (Delta-12 desaturase) [EC:1.14.19.6 1.14.19.22] | (RefSeq) FAD2; fatty acid desaturase 2 (A)	ko01040: Biosynthesis of unsaturated fatty acids; ko01100: Metabolic pathways; ko01212: Fatty acid metabolism	PREDICTED: delta(12)-fatty-acid desaturase FAD2-like [Daucus carota subsp. sativus]	FAD2_VERFO RecName: Full=Delta(12)-fatty-acid desaturase FAD2 {ECO:0000303|PubMed:12481086}; EC=1.14.19.6 {ECO:0000269|PubMed:12481086};	At3g12120	GO:0005789,endoplasmic reticulum membrane; GO:0016021,integral component of membrane; GO:0102985,Delta12-fatty-acid desaturase activity; GO:0102987,palmitoleic acid delta 12 desaturase activity; GO:0006636,unsaturated fatty acid biosynthetic process; GO:0003674,molecular_function; GO:0003824,catalytic activity; GO:0016491,oxidoreductase activity; GO:0016705,oxidoreductase activity, acting on pair…	PF00487.24:Fatty acid desaturase	--	--	--
Ag10G01168	10.93	9.78	7.51	21.62	22.17	24.66	174	175	112	397	464	508	1.02526	2.99542e-08	8.71457e-08	up	Hic_asm_9	164330314	164333165	+	Ag10G01168	--	K14857 AdoMet-dependent rRNA methyltransferase SPB1 [EC:2.1.1.-] | (RefSeq) FtsJ-like methyltransferase family protein (A)	--	PREDICTED: ribosomal RNA large subunit methyltransferase E [Daucus carota subsp. sativus]	--	At5g13830	GO:0008168,methyltransferase activity; GO:0001510,RNA methylation; GO:0003674,molecular_function; GO:0003824,catalytic activity; GO:0016740,transferase activity; GO:0016741,transferase activity, transferring one-carbon groups; GO:0008152,metabolic process; GO:0006139,nucleobase-containing compound metabolic process; GO:0006725,cellular aromatic compound metabolic process; GO:0006807,nitrogen comp…	PF01728.19:FtsJ-like methyltransferase	--	--	--
Ag10G01169	0.21	0.61	0.27	27.55	33.06	34.65	5	16	6	744	1018	1050	6.15984	1.65944e-75	8.63086e-74	up	Hic_asm_9	164333700	164336831	-	Ag10G01169	--	K03364 cell division cycle 20-like protein 1, cofactor of APC complex | (RefSeq) FZR3; FIZZY-related 3 (A)	ko04120: Ubiquitin mediated proteolysis	PREDICTED: protein FIZZY-RELATED 3 [Daucus carota subsp. sativus]	FZR3_ARATH RecName: Full=Protein FIZZY-RELATED 3; AltName: Full=Cell cycle switch protein CCS52B;	At5g13840	GO:0005680,anaphase-promoting complex; GO:0010997,anaphase-promoting complex binding; GO:1990757,ubiquitin ligase activator activity; GO:0031145,anaphase-promoting complex-dependent catabolic process; GO:0007049,cell cycle; GO:0051301,cell division; GO:1905786,positive regulation of anaphase-promoting complex-dependent catabolic process; GO:0016567,protein ubiquitination; GO:0003674,molecular_fun…	PF00400.32:WD domain, G-beta repeat	--	--	--
Ag10G01174	1.21	1.08	1.13	0.33	0.52	0.18	16	16	14	5	9	3	-2.00533	0.00475662	0.00755098	down	Hic_asm_9	165224649	165225550	+	Ag10G01174	--	--	--	hypothetical protein MIMGU_mgv1a020443mg [Erythranthe guttata]	DVL11_ARATH RecName: Full=Small polypeptide DEVIL 11 {ECO:0000303|PubMed:14871303}; AltName: Full=Small polypeptide ROTUNDIFOLIA LIKE 8 {ECO:0000303|PubMed:15125775}; Short=Small polypeptide ROT-FOUR-LIKE 8 {ECO:0000303|PubMed:15125775};	--	GO:0005886,plasma membrane; GO:0008285,negative regulation of cell proliferation; GO:0048367,shoot system development; GO:0008150,biological_process; GO:0008283,cell proliferation; GO:0009987,cellular process; GO:0042127,regulation of cell proliferation; GO:0048519,negative regulation of biological process; GO:0048523,negative regulation of cellular process; GO:0050789,regulation of biological pr…	PF08137.12:DVL family	--	--	--
Ag10G01177	0.21	0	0	2.88	4.89	4.01	1	0	0	16	31	25	5.48125	5.77332e-05	0.000117157	up	Hic_asm_9	165303247	165303776	-	Ag10G01177	--	K16296 serine carboxypeptidase-like clade I [EC:3.4.16.-] | (RefSeq) scpl17; serine carboxypeptidase-like 17 (A)	--	PREDICTED: serine carboxypeptidase-like 17 [Daucus carota subsp. sativus]	SCP17_ARATH RecName: Full=Serine carboxypeptidase-like 17; EC=3.4.16.-; Flags: Precursor;	At3g12203	GO:0005576,extracellular region; GO:0004185,serine-type carboxypeptidase activity; GO:0016747,transferase activity, transferring acyl groups other than amino-acyl groups; GO:0019748,secondary metabolic process; GO:0003674,molecular_function; GO:0003824,catalytic activity; GO:0004180,carboxypeptidase activity; GO:0008236,serine-type peptidase activity; GO:0008233,peptidase activity; GO:0008238,exo…	PF00450.22:Serine carboxypeptidase	--	--	--
Ag10G01178	0.36	0.54	0	1.67	3.03	3.92	3	5	0	16	33	42	2.99268	0.000322413	0.000597716	up	Hic_asm_9	165304136	165308835	-	Ag10G01178	--	K16296 serine carboxypeptidase-like clade I [EC:3.4.16.-] | (RefSeq) SCPL15; serine carboxypeptidase-like 15 (A)	--	PREDICTED: serine carboxypeptidase-like 1 [Juglans regia]	SCP15_ARATH RecName: Full=Serine carboxypeptidase-like 15; EC=3.4.16.-; Flags: Precursor;	At3g12240	GO:0005576,extracellular region; GO:0004185,serine-type carboxypeptidase activity; GO:0016747,transferase activity, transferring acyl groups other than amino-acyl groups; GO:0019748,secondary metabolic process; GO:0003674,molecular_function; GO:0003824,catalytic activity; GO:0004180,carboxypeptidase activity; GO:0008236,serine-type peptidase activity; GO:0008233,peptidase activity; GO:0008238,exo…	PF00450.22:Serine carboxypeptidase	--	--	--
Ag10G01180	45.16	29.69	38.85	22.03	18.11	23.33	1191	880	960	670	628	796	-1.11336	5.94449e-07	1.51372e-06	down	Hic_asm_9	165408687	165410490	-	Ag10G01180	--	K11982 E3 ubiquitin-protein ligase RNF115/126 [EC:2.3.2.27] | (RefSeq) RING/U-box superfamily protein (A)	--	PREDICTED: probable E3 ubiquitin-protein ligase RHC2A [Daucus carota subsp. sativus]	RHC2A_ARATH RecName: Full=Probable E3 ubiquitin-protein ligase RHC2A {ECO:0000305}; EC=2.3.2.27; AltName: Full=RING-H2 finger C2a {ECO:0000303|PubMed:9781696}; AltName: Full=RING-H2 zinc finger protein RHC2a {ECO:0000305}; AltName: Full=RING-type E3 ubiquitin transferase RHC2A {ECO:0000305};	At2g39720	GO:0005737,cytoplasm; GO:0046872,metal ion binding; GO:0061630,ubiquitin protein ligase activity; GO:0016567,protein ubiquitination; GO:0003674,molecular_function; GO:0005488,binding; GO:0043167,ion binding; GO:0043169,cation binding; GO:0003824,catalytic activity; GO:0004842,ubiquitin-protein transferase activity; GO:0016740,transferase activity; GO:0019787,ubiquitin-like protein transferase act…	PF06547.12:Protein of unknown function (DUF1117)	--	--	--
Ag10G01181	1.25	1.33	0.8	0.32	0.28	0.22	30	36	18	9	9	7	-2.26649	3.34007e-05	6.96939e-05	down	Hic_asm_9	165590682	165592476	-	Ag10G01181	--	K13508 glycerol-3-phosphate acyltransferase [EC:2.3.1.15 2.3.1.198] | (RefSeq) GPAT5; glycerol-3-phosphate acyltransferase 5 (A)	ko00561: Glycerolipid metabolism; ko00564: Glycerophospholipid metabolism; ko01100: Metabolic pathways; ko01110: Biosynthesis of secondary metabolites	PREDICTED: glycerol-3-phosphate acyltransferase 5-like [Daucus carota subsp. sativus]	GPAT5_ARATH RecName: Full=Glycerol-3-phosphate acyltransferase 5; Short=AtGPAT5; EC=2.3.1.15;	At3g11430	GO:0016021,integral component of membrane; GO:0016020,membrane; GO:0090447,glycerol-3-phosphate 2-O-acyltransferase activity; GO:0004366,glycerol-3-phosphate O-acyltransferase activity; GO:0016791,phosphatase activity; GO:0102420,sn-1-glycerol-3-phosphate C16:0-DCA-CoA acyl transferase activity; GO:0016024,CDP-diacylglycerol biosynthetic process; GO:0010143,cutin biosynthetic process; GO:0010345,…	PF01553.21:Acyltransferase	--	--	--
Ag10G01183	14.3	12.29	12.49	4.42	3.46	3.83	528	510	432	188	168	183	-2.00104	8.9655e-24	7.33978e-23	down	Hic_asm_9	165596994	165599518	-	Ag10G01183	--	K13417 somatic embryogenesis receptor kinase 4 [EC:2.7.10.1 2.7.11.1] | (RefSeq) SERK4; somatic embryogenesis receptor-like kinase 4 (A)	ko04626: Plant-pathogen interaction	PREDICTED: L-type lectin-domain containing receptor kinase S.4-like [Daucus carota subsp. sativus]	LRKS4_ARATH RecName: Full=L-type lectin-domain containing receptor kinase S.4 {ECO:0000303|PubMed:19773388}; Short=LecRK-S.4 {ECO:0000303|PubMed:19773388}; EC=2.7.11.1 {ECO:0000255|PROSITE-ProRule:PRU00159}; Flags: Precursor;	At3g55550	GO:0016021,integral component of membrane; GO:0005886,plasma membrane; GO:0005524,ATP binding; GO:0030246,carbohydrate binding; GO:0106310,NA; GO:0106311,NA; GO:0004675,transmembrane receptor protein serine/threonine kinase activity; GO:0042742,defense response to bacterium; GO:0002229,defense response to oomycetes; GO:0000166,nucleotide binding; GO:0003674,molecular_function; GO:0005488,binding;…	PF00139.19:Legume lectin domain	--	--	--
Ag10G01184	3.6	2.94	2.95	0.18	0.25	0.16	86	79	66	5	8	5	-4.24787	2.60096e-19	1.68695e-18	down	Hic_asm_9	165875318	165878257	-	Ag10G01184	--	--	--	PREDICTED: ribulose bisphosphate carboxylase/oxygenase activase, chloroplastic-like [Daucus carota subsp. sativus]	RCA1_LARTR RecName: Full=Ribulose bisphosphate carboxylase/oxygenase activase 1, chloroplastic; Short=RA 1; Short=RuBisCO activase 1; AltName: Full=RuBisCO activase alpha form; Flags: Precursor;	At2g39730	GO:0009570,chloroplast stroma; GO:0005524,ATP binding; GO:0016887,ATPase activity; GO:0000166,nucleotide binding; GO:0003674,molecular_function; GO:0005488,binding; GO:0008144,drug binding; GO:0017076,purine nucleotide binding; GO:0030554,adenyl nucleotide binding; GO:0032553,ribonucleotide binding; GO:0032555,purine ribonucleotide binding; GO:0032559,adenyl ribonucleotide binding; GO:0035639,pur…	PF00004.29:ATPase family associated with various cellular activities (AAA)	--	--	--
Ag10G01186	42.09	35.01	43.25	10.71	9.24	8.68	1230	1150	1184	361	355	328	-2.34372	1.41561e-30	1.56449e-29	down	Hic_asm_9	165903014	165905012	-	Ag10G01186	--	--	--	PREDICTED: AT-hook motif nuclear-localized protein 20-like [Daucus carota subsp. sativus]	AHL15_ARATH RecName: Full=AT-hook motif nuclear-localized protein 15 {ECO:0000312|EMBL:FAA00286.1}; AltName: Full=AT-hook protein of GA feedback 2 {ECO:0000303|PubMed:17277098};	At3g55560	GO:0005634,nucleus; GO:0003700,DNA-binding transcription factor activity; GO:0003680,AT DNA binding; GO:0045087,innate immune response; GO:0045824,negative regulation of innate immune response; GO:0140110,transcription regulator activity; GO:0003674,molecular_function; GO:0003676,nucleic acid binding; GO:0003677,DNA binding; GO:0003690,double-stranded DNA binding; GO:0005488,binding; GO:0043565,s…	PF03479.15:Plants and Prokaryotes Conserved (PCC) domain	--	--	--
Ag10G01187	2.02	1.41	1.31	9.37	8.61	7.58	28	22	17	150	157	136	2.18106	3.2631e-11	1.23806e-10	up	Hic_asm_9	166290129	166294660	+	Ag10G01187	--	--	--	PREDICTED: thylakoid lumenal 15 kDa protein 1, chloroplastic [Daucus carota subsp. sativus]	TL15A_ARATH RecName: Full=Thylakoid lumenal 15 kDa protein 1, chloroplastic; AltName: Full=p15; Flags: Precursor;	At2g44920	GO:0009507,chloroplast; GO:0009534,chloroplast thylakoid; GO:0009543,chloroplast thylakoid lumen; GO:0009535,chloroplast thylakoid membrane; GO:0005829,cytosol; GO:0009579,thylakoid; GO:0031977,thylakoid lumen; GO:0005622,intracellular; GO:0005575,cellular_component; GO:0005623,cell; GO:0005737,cytoplasm; GO:0043231,intracellular membrane-bounded organelle; GO:0009536,plastid; GO:0043226,organell…	PF00805.22:Pentapeptide repeats (8 copies)	--	--	--
Ag10G01188	8.4	8.88	7.78	2.16	1.43	1.87	219	260	190	65	49	63	-2.45776	1.50729e-23	1.21817e-22	down	Hic_asm_9	166294922	166300363	-	Ag10G01188	--	--	--	PREDICTED: uncharacterized protein LOC108214873 isoform X1 [Daucus carota subsp. sativus]	--	At2g37730	GO:0016021,integral component of membrane; GO:0005575,cellular_component; GO:0016020,membrane; GO:0031224,intrinsic component of membrane; GO:0044425,membrane part	PF04646.12:Protein of unknown function, DUF604	--	--	--
Ag10G01195	15.84	19.24	12.44	3.22	3.04	4.8	337	460	248	79	85	132	-2.35175	7.42783e-24	6.10939e-23	down	Hic_asm_9	166654500	166666954	+	Ag10G01195	--	K24810 inhibitor of Bruton tyrosine kinase | (RefSeq) ankyrin repeat family protein / regulator of chromosome condensation (RCC1) family protein (A)	--	PREDICTED: LOW QUALITY PROTEIN: alsin-like [Daucus carota subsp. sativus]	UVR8_ARATH RecName: Full=Ultraviolet-B receptor UVR8; AltName: Full=Protein UV-B RESISTANCE 8; AltName: Full=RCC1 domain-containing protein UVR8;	At3g55580	GO:0000785,chromatin; GO:0005829,cytosol; GO:0005634,nucleus; GO:0009536,plastid; GO:0003682,chromatin binding; GO:0005085,guanyl-nucleotide exchange factor activity; GO:0042802,identical protein binding; GO:0009881,photoreceptor activity; GO:0042803,protein homodimerization activity; GO:0009649,entrainment of circadian clock; GO:0018298,protein-chromophore linkage; GO:0009411,response to UV; GO:…	PF00415.18:Regulator of chromosome condensation (RCC1) repeat	--	--	--
Ag10G01196	2.64	3.41	4.09	0.33	0.43	0.49	42	61	61	6	9	10	-3.30132	1.2033e-11	4.73409e-11	down	Hic_asm_9	166680054	166682921	-	Ag10G01196	--	K03248 translation initiation factor 3 subunit G | (RefSeq) EIF3G1; eukaryotic translation initiation factor 3G1 (A)	ko03013: RNA transport	PREDICTED: eukaryotic translation initiation factor 3 subunit G [Daucus carota subsp. sativus]	UBP1A_ARATH RecName: Full=Oligouridylate-binding protein 1A; Short=AtUBP1a; AltName: Full=Polyuridylate-binding protein UBP1A; Short=Poly(U)-binding protein UBP1A;	At3g11400	GO:0005634,nucleus; GO:0003729,mRNA binding; GO:0006397,mRNA processing; GO:0003674,molecular_function; GO:0003676,nucleic acid binding; GO:0003723,RNA binding; GO:0005488,binding; GO:0097159,organic cyclic compound binding; GO:1901363,heterocyclic compound binding; GO:0008152,metabolic process; GO:0006139,nucleobase-containing compound metabolic process; GO:0006396,RNA processing; GO:0006725,cel…	PF12353.8:Eukaryotic translation initiation factor 3 subunit G	--	--	--
Ag10G01198	7.8	6.35	4.1	2.67	1.09	2.89	71	65	35	28	13	34	-1.70218	0.00018129	0.000347128	down	Hic_asm_9	166785695	166787579	-	Ag10G01198	--	--	--	PREDICTED: CASP-like protein 5B1 [Daucus carota subsp. sativus]	CSPLU_ARATH RecName: Full=CASP-like protein 5B1; Short=AtCASPL5B1;	At5g02060	GO:0016021,integral component of membrane; GO:0016020,membrane; GO:0005886,plasma membrane; GO:0005575,cellular_component; GO:0031224,intrinsic component of membrane; GO:0044425,membrane part; GO:0005623,cell; GO:0044464,cell part; GO:0071944,cell periphery	PF04535.12:Domain of unknown function (DUF588)	--	--	--
Ag10G01199	183.29	174.84	150.38	44.37	39	40.49	3639	3901	2797	1016	1018	1040	-2.29255	2.88149e-61	9.99826e-60	down	Hic_asm_9	166789318	166793102	-	Ag10G01199	--	K11153 retinol dehydrogenase 12 [EC:1.1.1.300] | (RefSeq) NAD(P)-binding Rossmann-fold superfamily protein (A)	ko01100: Metabolic pathways; ko01240: Biosynthesis of cofactors	PREDICTED: short-chain dehydrogenase TIC 32, chloroplastic-like [Daucus carota subsp. sativus]	TIC32_ARATH RecName: Full=Short-chain dehydrogenase TIC 32, chloroplastic {ECO:0000303|PubMed:15180984}; EC=1.1.1.-; AltName: Full=Translocon at the inner envelope membrane of chloroplasts 32 {ECO:0000303|PubMed:15180984}; Short=AtTIC32 {ECO:0000303|PubMed:15180984};	At4g11410	GO:0009507,chloroplast; GO:0009941,chloroplast envelope; GO:0009706,chloroplast inner membrane; GO:0005829,cytosol; GO:0005886,plasma membrane; GO:0016491,oxidoreductase activity; GO:0015031,protein transport; GO:0003674,molecular_function; GO:0003824,catalytic activity; GO:0008104,protein localization; GO:0006810,transport; GO:0008150,biological_process; GO:0015833,peptide transport; GO:0033036,…	PF00106.25:short chain dehydrogenase	--	--	--
Ag10G01205	0	0.16	0	2.65	5.05	4.91	0	5	0	86	187	179	5.95976	4.98976e-15	2.49144e-14	up	Hic_asm_9	167373990	167380282	+	Ag10G01205	--	--	--	PREDICTED: protein DA1-related 2 isoform X1 [Daucus carota subsp. sativus]	DAR2_ARATH RecName: Full=Protein DA1-related 2 {ECO:0000303|PubMed:18483219}; AltName: Full=Protein LATERAL ROOT DEVELOPMENT 3 {ECO:0000303|PubMed:21749503};	At1g19270	GO:0046872,metal ion binding; GO:0008233,peptidase activity; GO:0043130,ubiquitin binding; GO:0010088,phloem development; GO:0032875,regulation of DNA endoreduplication; GO:0048364,root development; GO:0003674,molecular_function; GO:0005488,binding; GO:0043167,ion binding; GO:0043169,cation binding; GO:0003824,catalytic activity; GO:0016787,hydrolase activity; GO:0140096,catalytic activity, actin…	PF12315.8:Protein DA1	Others	TR	Others
Ag10G01217	0.98	2.73	2.3	7.35	8.18	9.45	16	50	35	138	175	199	1.78924	6.82925e-07	1.72668e-06	up	Hic_asm_9	168622985	168624692	+	Ag10G01217	--	--	--	PREDICTED: uncharacterized protein LOC108211519 [Daucus carota subsp. sativus]	--	--	--	--	--	--	--
Ag10G01219	0.29	0.57	0.87	8.75	10.47	8.92	10	22	28	348	475	398	3.7614	7.81524e-30	8.36288e-29	up	Hic_asm_9	168717337	168721173	-	Ag10G01219	--	--	--	PREDICTED: rop guanine nucleotide exchange factor 5-like [Daucus carota subsp. sativus]	ROGF5_ARATH RecName: Full=Rop guanine nucleotide exchange factor 5; Short=AtRopGEF5; AltName: Full=Rho of plants guanine nucleotide exchange factor 5;	At5g05940	GO:0005085,guanyl-nucleotide exchange factor activity; GO:0005515,protein binding; GO:0003674,molecular_function; GO:0005488,binding; GO:0098772,molecular function regulator; GO:0019899,enzyme binding; GO:0051020,GTPase binding	PF03759.13:PRONE (Plant-specific Rop nucleotide exchanger)	--	--	--
Ag10G01221	67.83	60.48	64.8	4.32	4.23	5.95	476	477	426	35	39	54	-4.00302	2.55564e-64	9.79302e-63	down	Hic_asm_9	169201643	169202122	-	Ag10G01221	--	K13993 HSP20 family protein | (RefSeq) HSP20-like chaperones superfamily protein (A)	ko04141: Protein processing in endoplasmic reticulum	RecName: Full=18.0 kDa class I heat shock protein; AltName: Full=Clone DCHSP17.9 CAA37848.1 heat shock protein [Daucus carota]	HSP12_DAUCA RecName: Full=18.0 kDa class I heat shock protein; AltName: Full=Clone DCHSP17.9;	At1g53540	GO:0005737,cytoplasm; GO:0005622,intracellular; GO:0005575,cellular_component; GO:0005623,cell; GO:0044424,intracellular part; GO:0044464,cell part	PF00011.21:Hsp20/alpha crystallin family	--	--	--
Ag10G01224	20.4	17.46	19.6	2.11	1.7	0.53	210	202	189	25	23	7	-4.00205	2.04372e-25	1.8118e-24	down	Hic_asm_9	169260558	169261261	-	Ag10G01224	--	K13993 HSP20 family protein | (RefSeq) HSP20-like chaperones superfamily protein (A)	ko04141: Protein processing in endoplasmic reticulum	RecName: Full=18.0 kDa class I heat shock protein; AltName: Full=Clone DCHSP17.9 CAA37848.1 heat shock protein [Daucus carota]	HSP12_DAUCA RecName: Full=18.0 kDa class I heat shock protein; AltName: Full=Clone DCHSP17.9;	At1g53540	GO:0005737,cytoplasm; GO:0005622,intracellular; GO:0005575,cellular_component; GO:0005623,cell; GO:0044424,intracellular part; GO:0044464,cell part	PF00011.21:Hsp20/alpha crystallin family	--	--	--
Ag10G01225	0	0.32	0.25	10.96	16.71	12.97	0	3	2	107	186	142	5.88459	4.40001e-16	2.35263e-15	up	Hic_asm_9	169263320	169263898	-	Ag10G01225	--	K23452 UDP-glucosyltransferase 85A [EC:2.4.1.-] | (RefSeq) UGT85A5; UDP-glucosyl transferase 85A5 (A)	ko00908: Zeatin biosynthesis; ko01110: Biosynthesis of secondary metabolites	PREDICTED: 7-deoxyloganetic acid glucosyltransferase-like [Daucus carota subsp. sativus]	UGT8_CATRO RecName: Full=7-deoxyloganetic acid glucosyltransferase; EC=2.4.1.323; AltName: Full=UDP-glucose glucosyltransferase 8; Short=CrUGT8; AltName: Full=UDP-glycosyltransferase 709C2;	At1g22370	GO:0102970,7-deoxyloganetic acid glucosyltransferase activity; GO:0035251,UDP-glucosyltransferase activity; GO:1900994,(-)-secologanin biosynthetic process; GO:0003674,molecular_function; GO:0003824,catalytic activity; GO:0016740,transferase activity; GO:0016757,transferase activity, transferring glycosyl groups; GO:0016758,transferase activity, transferring hexosyl groups; GO:0008194,UDP-glycosy…	--	--	--	--
Ag10G01227	8.26	5.87	7.68	3.5	3.21	2.8	139	111	121	68	71	61	-1.46644	5.46737e-07	1.39816e-06	down	Hic_asm_9	169321478	169323467	+	Ag10G01227	--	K14493 gibberellin receptor GID1 [EC:3.-.-.-] | (RefSeq) GID1C; alpha/beta-Hydrolases superfamily protein (A)	ko04075: Plant hormone signal transduction	PREDICTED: probable carboxylesterase 18 [Daucus carota subsp. sativus]	CXE18_ARATH RecName: Full=Probable carboxylesterase 18; AltName: Full=AtCXE18; EC=3.1.1.1;	At5g23530	GO:0052689,carboxylic ester hydrolase activity; GO:0016787,hydrolase activity; GO:0080030,methyl indole-3-acetate esterase activity; GO:0009860,pollen tube growth; GO:0003674,molecular_function; GO:0003824,catalytic activity; GO:0016788,hydrolase activity, acting on ester bonds; GO:0000003,reproduction; GO:0000902,cell morphogenesis; GO:0000904,cell morphogenesis involved in differentiation; GO:0…	PF07859.13:alpha/beta hydrolase fold	--	--	--
Ag10G01231	299.63	184.51	237.82	36.74	45.47	38.86	1669	1155	1241	236	333	280	-2.85039	4.34854e-37	6.31514e-36	down	Hic_asm_9	169400868	169401896	-	Ag10G01231	--	K13993 HSP20 family protein | (RefSeq) HSP17.4; heat shock protein 17.4 (A)	ko04141: Protein processing in endoplasmic reticulum	PREDICTED: 18.2 kDa class I heat shock protein-like [Daucus carota subsp. sativus]	HSP12_SOLPE RecName: Full=17.6 kDa class I heat shock protein; AltName: Full=Hsp20.0;	At3g46230	GO:0005737,cytoplasm; GO:0005622,intracellular; GO:0005575,cellular_component; GO:0005623,cell; GO:0044424,intracellular part; GO:0044464,cell part	PF00011.21:Hsp20/alpha crystallin family	--	--	--
Ag10G01234	32.62	31.99	39.44	0.43	3.54	2.32	196	216	222	3	28	18	-4.32146	4.82191e-24	4.01298e-23	down	Hic_asm_9	169558439	169559350	-	Ag10G01234	--	K13993 HSP20 family protein | (RefSeq) HSP17.4; heat shock protein 17.4 (A)	ko04141: Protein processing in endoplasmic reticulum	PREDICTED: 18.2 kDa class I heat shock protein-like [Daucus carota subsp. sativus]	HSP16_SOYBN RecName: Full=18.5 kDa class I heat shock protein; AltName: Full=HSP 18.5;	At3g46230	GO:0005737,cytoplasm; GO:0043621,protein self-association; GO:0051082,unfolded protein binding; GO:0051259,protein complex oligomerization; GO:0006457,protein folding; GO:0009408,response to heat; GO:0042542,response to hydrogen peroxide; GO:0009651,response to salt stress; GO:0005515,protein binding; GO:0003674,molecular_function; GO:0005488,binding; GO:0008150,biological_process; GO:0009987,cel…	PF00011.21:Hsp20/alpha crystallin family	--	--	--
Ag10G01235	27.16	20.26	28.29	3.05	5.35	2.47	247	207	241	32	64	29	-3.08001	2.5824e-20	1.75544e-19	down	Hic_asm_9	169559352	169559973	+	Ag10G01235	--	K13993 HSP20 family protein | (RefSeq) HSP17.4; heat shock protein 17.4 (A)	ko04141: Protein processing in endoplasmic reticulum	PREDICTED: 18.2 kDa class I heat shock protein-like [Daucus carota subsp. sativus]	HSP12_MEDSA RecName: Full=18.2 kDa class I heat shock protein;	At3g46230	GO:0005737,cytoplasm; GO:0005622,intracellular; GO:0005575,cellular_component; GO:0005623,cell; GO:0044424,intracellular part; GO:0044464,cell part	PF00011.21:Hsp20/alpha crystallin family	--	--	--
Ag10G01236	0.13	0	0	0.72	1.07	0.37	3	0	0	19	32	11	3.81066	0.00129818	0.00222616	up	Hic_asm_9	169560175	169562596	-	Ag10G01236	--	--	--	PREDICTED: uncharacterized protein LOC108211539 [Daucus carota subsp. sativus]	--	At5g05840	--	PF04788.12:Protein of unknown function (DUF620)	--	--	--
Ag10G01237	3.96	5.39	1.92	9.26	7.44	11.08	66	101	30	178	163	239	1.07103	0.00113612	0.00196331	up	Hic_asm_9	169970722	169972544	-	Ag10G01237	--	K09422 transcription factor MYB, plant | (RefSeq) MYB109; myb domain protein 109 (A)	--	transcription factor myb1 [Quercus suber]	MYB25_ARATH RecName: Full=Transcription factor MYB25 {ECO:0000303|PubMed:11597504}; AltName: Full=Myb-related protein 25 {ECO:0000303|PubMed:11597504}; Short=AtMYB25 {ECO:0000303|PubMed:11597504};	At3g55730	GO:0005634,nucleus; GO:0003700,DNA-binding transcription factor activity; GO:0000981,DNA-binding transcription factor activity, RNA polymerase II-specific; GO:0000978,RNA polymerase II proximal promoter sequence-specific DNA binding; GO:0009555,pollen development; GO:0006355,regulation of transcription, DNA-templated; GO:0140110,transcription regulator activity; GO:0003674,molecular_function; GO:…	PF00249.31:Myb-like DNA-binding domain	MYB	TF	MYB->MYB
Ag10G01240	0.04	0.07	0.21	2.48	2.69	2.06	1	2	5	72	89	67	4.2559	7.60509e-11	2.79326e-10	up	Hic_asm_9	169979675	169983656	-	Ag10G01240	--	K14638 solute carrier family 15 (peptide/histidine transporter), member 3/4 | (RefSeq) Major facilitator superfamily protein (A)	--	PREDICTED: protein NRT1/ PTR FAMILY 5.4-like [Daucus carota subsp. sativus]	PTR46_ARATH RecName: Full=Protein NRT1/ PTR FAMILY 5.4; Short=AtNPF5.4;	At1g22540	GO:0016021,integral component of membrane; GO:0022857,transmembrane transporter activity; GO:0006857,oligopeptide transport; GO:0003674,molecular_function; GO:0005215,transporter activity; GO:0006810,transport; GO:0008150,biological_process; GO:0015833,peptide transport; GO:0042886,amide transport; GO:0051179,localization; GO:0051234,establishment of localization; GO:0071702,organic substance tra…	PF00854.21:POT family	--	--	--
Ag10G01243	24.78	19.41	21.16	12.38	12.52	13.79	125	110	100	72	83	90	-1.0203	8.9935e-05	0.000178499	down	Hic_asm_9	170251449	170252590	-	Ag10G01243	--	K22939 immediate early response 3-interacting protein 1 | (RefSeq) Yos1-like protein (A)	--	PREDICTED: immediate early response 3-interacting protein 1-like [Daucus carota subsp. sativus]	--	--	GO:0016021,integral component of membrane; GO:0005575,cellular_component; GO:0016020,membrane; GO:0031224,intrinsic component of membrane; GO:0044425,membrane part	PF08571.10:Yos1-like	--	--	--
Ag10G01245	1.71	1.86	1.15	40.86	48.75	40.34	27	33	17	744	1012	824	4.5248	1.57788e-79	9.46769e-78	up	Hic_asm_9	170265018	170267845	-	Ag10G01245	--	K04802 proliferating cell nuclear antigen | (RefSeq) PCNA1; proliferating cellular nuclear antigen 1 (A)	ko03030: DNA replication; ko03410: Base excision repair; ko03420: Nucleotide excision repair; ko03430: Mismatch repair	RecName: Full=Proliferating cell nuclear antigen large form; Short=PCNA; AltName: Full=Cyclin	PCNA2_DAUCA RecName: Full=Proliferating cell nuclear antigen large form; Short=PCNA; AltName: Full=Cyclin;	At1g07370	GO:0005634,nucleus; GO:0003677,DNA binding; GO:0030337,DNA polymerase processivity factor activity; GO:0006260,DNA replication; GO:0006275,regulation of DNA replication; GO:0003674,molecular_function; GO:0003676,nucleic acid binding; GO:0005488,binding; GO:0097159,organic cyclic compound binding; GO:1901363,heterocyclic compound binding; GO:0098772,molecular function regulator; GO:0030234,enzyme …	PF02747.15:Proliferating cell nuclear antigen, C-terminal domain	--	--	--
Ag10G01248	4.51	1.31	5.09	14.81	16.02	13.94	52	17	55	197	243	208	1.74058	5.89332e-05	0.000119503	up	Hic_asm_9	170319362	170324895	-	Ag10G01248	--	K13195 cold-inducible RNA-binding protein | (RefSeq) RNA-binding (RRM/RBD/RNP motifs) family protein (A)	--	PREDICTED: glycine-rich RNA-binding protein 6, mitochondrial-like [Daucus carota subsp. sativus]	ORRM2_ARATH RecName: Full=Organelle RRM domain-containing protein 2, mitochondrial {ECO:0000303|PubMed:25800738}; Flags: Precursor;	At5g54580	GO:0005739,mitochondrion; GO:0003729,mRNA binding; GO:0003723,RNA binding; GO:0080156,mitochondrial mRNA modification; GO:0006397,mRNA processing; GO:0003674,molecular_function; GO:0003676,nucleic acid binding; GO:0005488,binding; GO:0097159,organic cyclic compound binding; GO:1901363,heterocyclic compound binding; GO:0000959,mitochondrial RNA metabolic process; GO:0008152,metabolic process; GO:0…	PF00076.22:RNA recognition motif. (a.k.a. RRM, RBD, or RNP domain)	--	--	--
Ag10G01256	0.35	0.23	0.37	13.11	15.04	21.13	8	6	8	350	458	633	5.45918	1.30794e-43	2.39588e-42	up	Hic_asm_9	171304852	171307744	+	Ag10G01256	--	K01100 sedoheptulose-bisphosphatase [EC:3.1.3.37] | (RefSeq) SBPASE; sedoheptulose-bisphosphatase (A)	ko00710: Carbon fixation in photosynthetic organisms; ko01100: Metabolic pathways; ko01200: Carbon metabolism	PREDICTED: sedoheptulose-1,7-bisphosphatase, chloroplastic [Daucus carota subsp. sativus]	S17P_SPIOL RecName: Full=Sedoheptulose-1,7-bisphosphatase, chloroplastic; EC=3.1.3.37; AltName: Full=SED(1,7)P2ase; AltName: Full=Sedoheptulose bisphosphatase; Short=SBPase; Flags: Precursor;	At3g55800	GO:0009507,chloroplast; GO:0046872,metal ion binding; GO:0050278,sedoheptulose-bisphosphatase activity; GO:0019253,reductive pentose-phosphate cycle; GO:0003674,molecular_function; GO:0005488,binding; GO:0043167,ion binding; GO:0043169,cation binding; GO:0003824,catalytic activity; GO:0016787,hydrolase activity; GO:0016788,hydrolase activity, acting on ester bonds; GO:0016791,phosphatase activity…	PF00316.20:Fructose-1-6-bisphosphatase, N-terminal domain	--	--	--
Ag10G01259	1.75	2.3	3.29	10.83	8.83	9.94	42	62	74	300	279	309	1.73815	9.7717e-09	2.97554e-08	up	Hic_asm_9	171314926	171317258	+	Ag10G01259	--	K12134 circadian clock associated 1 | (RefSeq) CCA1; circadian clock associated 1 (A)	ko04712: Circadian rhythm - plant	PREDICTED: transcription factor DIVARICATA [Daucus carota subsp. sativus]	DIV_ANTMA RecName: Full=Transcription factor DIVARICATA;	At2g38090	GO:0005634,nucleus; GO:0003677,DNA binding; GO:0048262,determination of dorsal/ventral asymmetry; GO:0009908,flower development; GO:0003674,molecular_function; GO:0003676,nucleic acid binding; GO:0005488,binding; GO:0097159,organic cyclic compound binding; GO:1901363,heterocyclic compound binding; GO:0003002,regionalization; GO:0007275,multicellular organism development; GO:0007389,pattern specif…	PF00249.31:Myb-like DNA-binding domain	MYB	TF	MYB->MYB
Ag10G01262	3.71	2.59	2.41	0.11	0.81	0	28	22	17	1	8	0	-3.48785	7.7785e-05	0.000155728	down	Hic_asm_9	171528006	171530066	+	Ag10G01262	--	--	--	--	--	--	--	--	--	--	--
Ag10G01265	96.79	91.65	140.85	50.41	40.86	33.76	1715	1825	2338	1030	952	774	-1.68144	1.64315e-10	5.86863e-10	down	Hic_asm_9	171704832	171706043	+	Ag10G01265	--	--	--	PREDICTED: protein SRC2 [Daucus carota subsp. sativus]	--	At1g07310	--	PF00168.30:C2 domain	--	--	--
Ag10G01270	9.9	11	13.47	2.01	1.65	1.4	273	341	348	64	60	50	-3.03842	1.23024e-28	1.25634e-27	down	Hic_asm_9	172235284	172237634	-	Ag10G01270	--	--	--	PREDICTED: uncharacterized protein LOC108215469 [Daucus carota subsp. sativus]	--	At2g29670	--	PF13431.6:Tetratricopeptide repeat	--	--	--
Ag10G01271	190.61	217.56	299.53	13.31	9.76	18.13	5005	6420	7368	403	337	616	-4.39039	6.17897e-58	1.9193e-56	down	Hic_asm_9	172263836	172265631	-	Ag10G01271	--	--	--	PREDICTED: nematode resistance protein-like HSPRO2 [Daucus carota subsp. sativus]	HSPR2_ARATH RecName: Full=Nematode resistance protein-like HSPRO2; AltName: Full=AKINbetagamma-interacting protein 2; AltName: Full=Ortholog of sugar beet HS1 PRO-1 protein 2; AltName: Full=Protein Hs1pro-2;	At2g40000	GO:0005737,cytoplasm; GO:0020037,heme binding; GO:0046872,metal ion binding; GO:0071456,cellular response to hypoxia; GO:0042742,defense response to bacterium; GO:0006979,response to oxidative stress; GO:0009751,response to salicylic acid; GO:0019441,tryptophan catabolic process to kynurenine; GO:0003674,molecular_function; GO:0005488,binding; GO:0046906,tetrapyrrole binding; GO:0048037,cofactor …	PF07014.12:Hs1pro-1 protein C-terminus	--	--	--
Ag10G01273	1.75	2.04	2.05	6.85	8.93	8.03	52	68	57	234	348	308	1.76169	6.68398e-14	3.07696e-13	up	Hic_asm_9	172437985	172443907	+	Ag10G01273	--	--	--	PREDICTED: probable zinc metalloprotease EGY2, chloroplastic [Daucus carota subsp. sativus]	EGY2_ARATH RecName: Full=Probable zinc metalloprotease EGY2, chloroplastic; EC=3.4.24.-; AltName: Full=Protein ETHYLENE-DEPENDENT GRAVITROPISM-DEFICIENT AND YELLOW-GREEN 2; Flags: Precursor;	At5g05740	GO:0009507,chloroplast; GO:0031969,chloroplast membrane; GO:0009535,chloroplast thylakoid membrane; GO:0016021,integral component of membrane; GO:0008237,metallopeptidase activity; GO:0003674,molecular_function; GO:0003824,catalytic activity; GO:0008233,peptidase activity; GO:0070011,peptidase activity, acting on L-amino acid peptides; GO:0016787,hydrolase activity; GO:0140096,catalytic activity,…	PF02163.22:Peptidase family M50	--	--	--
Ag10G01274	0.77	0.31	0.22	4.34	5.83	5.03	22	10	6	143	219	186	3.29211	2.61509e-16	1.41986e-15	up	Hic_asm_9	172485752	172491500	+	Ag10G01274	--	K01657 anthranilate synthase component I [EC:4.1.3.27] | (RefSeq) ASA1; anthranilate synthase alpha subunit 1 (A)	ko00400: Phenylalanine, tyrosine and tryptophan biosynthesis; ko01100: Metabolic pathways; ko01110: Biosynthesis of secondary metabolites; ko01230: Biosynthesis of amino acids	PREDICTED: anthranilate synthase alpha subunit 1, chloroplastic [Daucus carota subsp. sativus]	TRPE_ARATH RecName: Full=Anthranilate synthase alpha subunit 1, chloroplastic; EC=4.1.3.27; AltName: Full=Anthranilate synthase component 1-1; AltName: Full=Anthranilate synthase component I-1; AltName: Full=Protein A-METHYL TRYPTOPHAN RESISTANT 1; AltName: Full=Protein JASMONATE-INDUCED DEFECTIVE LATERAL ROOT 1; AltName: Full=Protein TRYPTOPHAN BIOSYNTHESIS 5; AltName: Full=Protein WEAK ETHYLENE…	At5g05730	GO:0009507,chloroplast; GO:0004049,anthranilate synthase activity; GO:0046872,metal ion binding; GO:0010600,regulation of auxin biosynthetic process; GO:0000162,tryptophan biosynthetic process; GO:0003674,molecular_function; GO:0003824,catalytic activity; GO:0016829,lyase activity; GO:0016830,carbon-carbon lyase activity; GO:0016833,oxo-acid-lyase activity; GO:0005488,binding; GO:0043167,ion bind…	PF00425.18:chorismate binding enzyme	--	--	--
Ag10G01275	45.53	47.6	46.61	24.94	31.72	26.8	440	517	422	278	403	335	-1.00975	5.37073e-09	1.67566e-08	down	Hic_asm_9	172493706	172494366	-	Ag10G01275	--	--	--	PREDICTED: pleckstrin homology domain-containing protein 1 [Daucus carota subsp. sativus]	PH1_ARATH RecName: Full=Pleckstrin homology domain-containing protein 1; Short=AtPH1;	At5g05710	GO:0005777,peroxisome; GO:0032266,phosphatidylinositol-3-phosphate binding; GO:0003674,molecular_function; GO:0005488,binding; GO:0005543,phospholipid binding; GO:0008289,lipid binding; GO:0035091,phosphatidylinositol binding; GO:0043167,ion binding; GO:0043168,anion binding; GO:1901981,phosphatidylinositol phosphate binding; GO:0005622,intracellular; GO:0005575,cellular_component; GO:0005623,cel…	PF00169.29:PH domain	--	--	--
Ag10G01277	6.23	6.13	5.45	16.62	18.87	14.06	161	178	132	495	641	470	1.21809	3.19545e-10	1.11711e-09	up	Hic_asm_9	172561028	172566532	+	Ag10G01277	--	K09588 cytochrome P450 family 90 subfamily A1 [EC:1.14.-.-] | (RefSeq) CPD; Cytochrome P450 superfamily protein (A)	ko00905: Brassinosteroid biosynthesis; ko01100: Metabolic pathways; ko01110: Biosynthesis of secondary metabolites	PREDICTED: cytochrome P450 90A1 [Daucus carota subsp. sativus]	C90A1_ARATH RecName: Full=Cytochrome P450 90A1; EC=1.14.-.-;	At5g05690	GO:0016021,integral component of membrane; GO:0020037,heme binding; GO:0005506,iron ion binding; GO:0004497,monooxygenase activity; GO:0016491,oxidoreductase activity; GO:0016705,oxidoreductase activity, acting on paired donors, with incorporation or reduction of molecular oxygen; GO:0048657,anther wall tapetum cell differentiation; GO:0016132,brassinosteroid biosynthetic process; GO:0010268,bras…	PF00067.22:Cytochrome P450	--	--	--
Ag10G01279	61.9	64.59	72.57	37.28	32.2	36.16	753	883	827	523	515	569	-1.1847	2.72793e-10	9.57481e-10	down	Hic_asm_9	172634438	172637504	+	Ag10G01279	--	--	--	hypothetical protein DCAR_013059 [Daucus carota subsp. sativus]	BOB1_ARATH RecName: Full=Protein BOBBER 1;	At5g58740	GO:0005737,cytoplasm; GO:0005829,cytosol; GO:0051082,unfolded protein binding; GO:0032502,developmental process; GO:0009880,embryonic pattern specification; GO:0048461,flower structural organization; GO:0010286,heat acclimation; GO:0010450,inflorescence meristem growth; GO:0009965,leaf morphogenesis; GO:0009555,pollen development; GO:0006457,protein folding; GO:0009408,response to heat; GO:004883…	PF04969.16:CS domain	--	--	--
Ag10G01280	27.97	34.94	32.77	17.63	17.09	17.5	483	678	530	351	388	391	-1.13731	6.79005e-11	2.50701e-10	down	Hic_asm_9	172642106	172644617	-	Ag10G01280	--	--	--	PREDICTED: uncharacterized protein LOC108210506 [Daucus carota subsp. sativus]	--	At1g80280	GO:0016021,integral component of membrane; GO:0005575,cellular_component; GO:0016020,membrane; GO:0031224,intrinsic component of membrane; GO:0044425,membrane part	PF10457.9:Cholesterol-capturing domain	--	--	--
Ag10G01284	34.08	42.4	46.64	21.5	22.44	23.22	716	1001	918	521	620	631	-1.14889	4.09955e-09	1.29282e-08	down	Hic_asm_9	172904562	172909269	-	Ag10G01284	--	K15731 carboxy-terminal domain RNA polymerase II polypeptide A small phosphatase [EC:3.1.3.16] | (RefSeq) Haloacid dehalogenase-like hydrolase (HAD) superfamily protein (A)	--	PREDICTED: CTD nuclear envelope phosphatase 1 homolog [Daucus carota subsp. sativus]	TIM50_PHYIN RecName: Full=Mitochondrial import inner membrane translocase subunit TIM50; AltName: Full=NIF domain protein 3; Flags: Precursor;	At3g55960	GO:0016021,integral component of membrane; GO:0005744,TIM23 mitochondrial import inner membrane translocase complex; GO:0015031,protein transport; GO:0008104,protein localization; GO:0006810,transport; GO:0008150,biological_process; GO:0015833,peptide transport; GO:0033036,macromolecule localization; GO:0042886,amide transport; GO:0045184,establishment of protein localization; GO:0051179,localiza…	PF03031.18:NLI interacting factor-like phosphatase	--	--	--
Ag10G01285	0.54	0.63	0.55	3.26	3.62	2.93	20	26	19	138	175	139	2.24936	8.86779e-13	3.78022e-12	up	Hic_asm_9	172914665	172921101	-	Ag10G01285	--	K18670 dual specificity protein kinase YAK1 [EC:2.7.12.1] | (RefSeq) YAK1; YAK1-like protein 1 (A)	--	PREDICTED: probable serine/threonine-protein kinase clkA [Daucus carota subsp. sativus]	YAK1_ARATH RecName: Full=Dual specificity protein kinase YAK1 homolog {ECO:0000305}; Short=AtYAK1 {ECO:0000303|PubMed:26452715}; EC=2.7.12.1 {ECO:0000269|PubMed:26452715}; AltName: Full=Dual specificity tyrosine-phosphorylation-regulated kinase YAK1 {ECO:0000305};	At2g40120	GO:0005737,cytoplasm; GO:0005829,cytosol; GO:0009506,plasmodesma; GO:0005524,ATP binding; GO:0106310,NA; GO:0004674,protein serine/threonine kinase activity; GO:0004712,protein serine/threonine/tyrosine kinase activity; GO:0106311,NA; GO:0004713,protein tyrosine kinase activity; GO:0004714,transmembrane receptor protein tyrosine kinase activity; GO:0018105,peptidyl-serine phosphorylation; GO:0018…	PF00069.25:Protein kinase domain	--	--	--
Ag10G01288	57.93	57.24	79.78	21.81	23.97	28.47	2103	2335	2713	913	1144	1337	-1.68154	3.27572e-14	1.5379e-13	down	Hic_asm_9	173095831	173098313	+	Ag10G01288	--	--	--	PREDICTED: zinc finger CCCH domain-containing protein 29-like [Daucus carota subsp. sativus]	C3H29_ARATH RecName: Full=Zinc finger CCCH domain-containing protein 29; Short=AtC3H29; AltName: Full=AtSZF2;	At2g40140	GO:0005634,nucleus; GO:0003677,DNA binding; GO:0003700,DNA-binding transcription factor activity; GO:0046872,metal ion binding; GO:0071456,cellular response to hypoxia; GO:0050832,defense response to fungus; GO:0006355,regulation of transcription, DNA-templated; GO:0010200,response to chitin; GO:0009409,response to cold; GO:0003674,molecular_function; GO:0003676,nucleic acid binding; GO:0005488,b…	PF13606.6:Ankyrin repeat	C3H	TF	C3H
Ag10G01291	2.22	3.01	2.71	1.47	1.66	1.58	63	96	72	48	62	58	-1.01582	0.000583907	0.00104592	down	Hic_asm_9	173381704	173384896	+	Ag10G01291	--	K23877 xyloglucan O-acetyltransferase | (RefSeq) TBL27; TRICHOME BIREFRINGENCE-LIKE 27 (A)	--	PREDICTED: protein ESKIMO 1 isoform X1 [Daucus carota subsp. sativus]	TBL29_ARATH RecName: Full=Protein ESKIMO 1; AltName: Full=Protein trichome birefringence-like 29;	At3g55990	GO:0005794,Golgi apparatus; GO:0000139,Golgi membrane; GO:0016021,integral component of membrane; GO:0016413,O-acetyltransferase activity; GO:1990538,xylan O-acetyltransferase activity; GO:0045893,positive regulation of transcription, DNA-templated; GO:0009409,response to cold; GO:0050826,response to freezing; GO:0045492,xylan biosynthetic process; GO:0003674,molecular_function; GO:0003824,cataly…	PF13839.6:GDSL/SGNH-like Acyl-Esterase family found in Pmr5 and Cas1p	--	--	--
Ag10G01292	2.98	3.06	1.97	13.5	16.94	16.51	267	308	165	1393	1993	1911	2.29961	2.64045e-43	4.78686e-42	up	Hic_asm_9	173385271	173417165	-	Ag10G01292	--	K03348 anaphase-promoting complex subunit 1 | (RefSeq) EMB2771; E3 ubiquitin ligase (A)	ko04120: Ubiquitin mediated proteolysis	PREDICTED: anaphase-promoting complex subunit 1 isoform X1 [Daucus carota subsp. sativus]	APC1_ARATH RecName: Full=Anaphase-promoting complex subunit 1; AltName: Full=Cyclosome subunit 1; AltName: Full=Protein EMBRYO DEFECTIVE 2771;	At5g05560	GO:0005680,anaphase-promoting complex; GO:0060090,molecular adaptor activity; GO:0031145,anaphase-promoting complex-dependent catabolic process; GO:0010252,auxin homeostasis; GO:0051301,cell division; GO:0009793,embryo development ending in seed dormancy; GO:0009553,embryo sac development; GO:0007091,metaphase/anaphase transition of mitotic cell cycle; GO:0048481,plant ovule development; GO:00709…	PF18122.1:Anaphase-promoting complex sub unit 1 C-terminal domain	--	--	--
Ag10G01294	4107.64	2432.66	2362.99	188.22	143.68	185.95	17656	11751	9515	933	812	1034	-4.35776	1.18231e-78	6.77995e-77	down	Hic_asm_9	173468500	173468949	-	Ag10G01294	--	--	--	PREDICTED: em protein H5-like [Capsicum annuum]	SLE3_SOYBN RecName: Full=Protein SLE3 {ECO:0000303|Ref.1}; AltName: Full=Soybean group-1 late embryogenesis abundant protein 3 {ECO:0000303|Ref.1}; AltName: Full=Soybean group-1 lea protein 3 {ECO:0000303|Ref.1}; Short=Sle3 {ECO:0000303|Ref.1};	At2g40170	GO:0005829,cytosol; GO:0009737,response to abscisic acid; GO:0001101,response to acid chemical; GO:0008150,biological_process; GO:0009719,response to endogenous stimulus; GO:0009725,response to hormone; GO:0010033,response to organic substance; GO:0033993,response to lipid; GO:0042221,response to chemical; GO:0050896,response to stimulus; GO:0097305,response to alcohol; GO:1901700,response to oxy…	PF00477.17:Small hydrophilic plant seed protein	--	--	--
Ag10G01295	12.63	8.9	11.05	2.51	3.32	3.49	327	259	268	75	113	117	-2.07808	6.02239e-17	3.40043e-16	down	Hic_asm_9	173565880	173568303	+	Ag10G01295	--	K17506 protein phosphatase 1L [EC:3.1.3.16] | (RefSeq) Protein phosphatase 2C family protein (A)	--	PREDICTED: probable protein phosphatase 2C 25 [Daucus carota subsp. sativus]	P2C25_ARATH RecName: Full=Probable protein phosphatase 2C 25; Short=AtPP2C25; EC=3.1.3.16; AltName: Full=Protein phosphatase AP2C1;	At2g30020	GO:0005634,nucleus; GO:0009536,plastid; GO:0046872,metal ion binding; GO:0106306,NA; GO:0004722,protein serine/threonine phosphatase activity; GO:0106307,NA; GO:0009738,abscisic acid-activated signaling pathway; GO:0050832,defense response to fungus; GO:0006470,protein dephosphorylation; GO:0009620,response to fungus; GO:0009611,response to wounding; GO:0003674,molecular_function; GO:0005488,bind…	PF00481.21:Protein phosphatase 2C	--	--	--
Ag10G01297	60.26	75.08	63.74	38.66	39.84	33.18	1422	1991	1409	1052	1236	1013	-1.09202	2.28554e-12	9.46097e-12	down	Hic_asm_9	173851325	173857477	+	Ag10G01297	--	K14829 pre-rRNA-processing protein IPI3 | (RefSeq) RID3; Transducin/WD40 repeat-like superfamily protein (A)	--	PREDICTED: protein ROOT INITIATION DEFECTIVE 3 isoform X1 [Daucus carota subsp. sativus]	RID3_ARATH RecName: Full=Protein ROOT INITIATION DEFECTIVE 3; AltName: Full=Root initiation defective 3 protein; AltName: Full=WD-40 repeat-containing protein RID3;	At3g49180	GO:0080008,Cul4-RING E3 ubiquitin ligase complex; GO:0005656,nuclear pre-replicative complex; GO:0097344,Rix1 complex; GO:1902184,negative regulation of shoot apical meristem development; GO:0030174,regulation of DNA-dependent DNA replication initiation; GO:0006364,rRNA processing; GO:0009888,tissue development; GO:0008150,biological_process; GO:0032502,developmental process; GO:0048507,meristem …	PF00400.32:WD domain, G-beta repeat	--	--	--
Ag10G01298	18.14	19.38	19.22	8.85	9.4	8.64	279	335	277	157	190	172	-1.34196	1.50097e-12	6.30019e-12	down	Hic_asm_9	173951837	173954057	+	Ag10G01298	--	--	--	PREDICTED: uncharacterized protein LOC108211003 [Daucus carota subsp. sativus]	--	At3g56010	GO:0016021,integral component of membrane; GO:0005575,cellular_component; GO:0016020,membrane; GO:0031224,intrinsic component of membrane; GO:0044425,membrane part	--	--	--	--
Ag10G01302	37.23	23.36	29.3	15.03	11.31	15.65	651	459	480	303	260	354	-1.36629	2.62723e-08	7.68793e-08	down	Hic_asm_9	174041017	174046836	+	Ag10G01302	--	--	--	PREDICTED: trihelix transcription factor ASIL2 [Daucus carota subsp. sativus]	ASIL2_ARATH RecName: Full=Trihelix transcription factor ASIL2 {ECO:0000305}; AltName: Full=6B-interacting protein 1-like 2 {ECO:0000303|PubMed:21330492}; AltName: Full=Trihelix DNA-binding protein ASIL2 {ECO:0000305};	At5g05550	GO:0005634,nucleus; GO:0003700,DNA-binding transcription factor activity; GO:0000976,transcription regulatory region sequence-specific DNA binding; GO:0009793,embryo development ending in seed dormancy; GO:0006355,regulation of transcription, DNA-templated; GO:0010431,seed maturation; GO:0140110,transcription regulator activity; GO:0003674,molecular_function; GO:0001067,regulatory region nucleic …	PF13837.6:Myb/SANT-like DNA-binding domain	Trihelix	TF	Trihelix
Ag10G01306	0.44	0.64	0.43	6.39	7.83	7.68	11	18	10	184	257	248	3.59592	1.62903e-27	1.58465e-26	up	Hic_asm_9	174148026	174152096	+	Ag10G01306	--	K02178 checkpoint serine/threonine-protein kinase [EC:2.7.11.1] | (RefSeq) BUBR1; BUB1-related (BUB1: budding uninhibited by benzymidazol 1) (A)	--	PREDICTED: probable inactive serine/threonine-protein kinase bub1 [Daucus carota subsp. sativus]	BUBR1_ARATH RecName: Full=Mitotic spindle checkpoint protein BUBR1; AltName: Full=BUB1-related protein 1;	At5g05510	GO:0010369,chromocenter; GO:0000778,condensed nuclear chromosome kinetochore; GO:0005737,cytoplasm; GO:0000776,kinetochore; GO:0005828,kinetochore microtubule; GO:0005876,spindle microtubule; GO:0004672,protein kinase activity; GO:0051754,meiotic sister chromatid cohesion, centromeric; GO:0007094,mitotic spindle assembly checkpoint; GO:0003674,molecular_function; GO:0003824,catalytic activity; GO…	PF08311.12:Mad3/BUB1 homology region 1	--	--	--
Ag10G01307	0.38	0.68	0	5.66	7.6	5.54	3	6	0	51	78	56	3.8533	8.28254e-09	2.5381e-08	up	Hic_asm_9	174152430	174152963	-	Ag10G01307	--	--	--	PREDICTED: non-classical arabinogalactan protein 30 [Daucus carota subsp. sativus]	PEXLP_TOBAC RecName: Full=Pistil-specific extensin-like protein; Short=PELP; Flags: Precursor;	At5g05500	GO:0071944,cell periphery; GO:0005575,cellular_component; GO:0005623,cell; GO:0044464,cell part	PF01190.17:Pollen proteins Ole e I like	--	--	--
Ag10G01310	50.25	60.6	75.43	10.42	10.83	10.53	1531	2075	2153	366	434	415	-2.83345	7.54863e-39	1.17534e-37	down	Hic_asm_9	174265932	174270149	-	Ag10G01310	--	K13436 pto-interacting protein 1 [EC:2.7.11.1] | (RefSeq) Protein kinase superfamily protein (A)	ko04626: Plant-pathogen interaction	PREDICTED: probable inactive receptor-like protein kinase At3g56050 isoform X1 [Daucus carota subsp. sativus]	Y3565_ARATH RecName: Full=Probable inactive receptor-like protein kinase At3g56050; Flags: Precursor;	At3g56050	GO:0016021,integral component of membrane; GO:0005886,plasma membrane; GO:0005524,ATP binding; GO:0004672,protein kinase activity; GO:0000166,nucleotide binding; GO:0003674,molecular_function; GO:0005488,binding; GO:0008144,drug binding; GO:0017076,purine nucleotide binding; GO:0030554,adenyl nucleotide binding; GO:0032553,ribonucleotide binding; GO:0032555,purine ribonucleotide binding; GO:00325…	PF07714.17:Protein tyrosine kinase	--	--	--
Ag10G01311	0.62	1.58	0.87	0.08	0.04	0.37	13	37	17	2	1	10	-2.89122	0.000465653	0.000845177	down	Hic_asm_9	174275042	174280690	-	Ag10G01311	--	K06670 cohesin complex subunit SCC1 | (RefSeq) SYN1; Rad21/Rec8-like family protein (A)	--	hypothetical protein DCAR_011837 [Daucus carota subsp. sativus]	SCC11_ARATH RecName: Full=Sister chromatid cohesion 1 protein 1; AltName: Full=Protein DETERMINATE INFERTILE 1; AltName: Full=SCC1 homolog 1;	At5g05490	GO:0005694,chromosome; GO:0008278,cohesin complex; GO:0034991,nuclear meiotic cohesin complex; GO:0034990,nuclear mitotic cohesin complex; GO:0000795,synaptonemal complex; GO:0003682,chromatin binding; GO:0051276,chromosome organization; GO:0010032,meiotic chromosome condensation; GO:0051754,meiotic sister chromatid cohesion, centromeric; GO:0007064,mitotic sister chromatid cohesion; GO:0051455,a…	PF04825.13:N terminus of Rad21 / Rec8 like protein	--	--	--
Ag10G01312	10.84	8.55	11.02	52.63	46.37	56.38	318	282	303	1781	1789	2140	2.08121	2.26557e-25	2.00415e-24	up	Hic_asm_9	174446394	174448400	+	Ag10G01312	--	--	--	PREDICTED: peptide-N4-(N-acetyl-beta-glucosaminyl)asparagine amidase A [Daucus carota subsp. sativus]	PNAA_PRUDU RecName: Full=Peptide-N4-(N-acetyl-beta-glucosaminyl)asparagine amidase A; Short=PNGase A; EC=3.5.1.52; AltName: Full=Glycopeptide N-glycosidase; AltName: Full=N-glycanase; Contains: RecName: Full=Peptide-N4-(N-acetyl-beta-glucosaminyl)asparagine amidase A light chain; AltName: Full=PNGase A small chain; AltName: Full=PNGase A subunit B; Contains: RecName: Full=Peptide-N4-(N-acetyl-bet…	At5g05480	GO:0000224,peptide-N4-(N-acetyl-beta-glucosaminyl)asparagine amidase activity; GO:0003674,molecular_function; GO:0003824,catalytic activity; GO:0016787,hydrolase activity; GO:0016810,hydrolase activity, acting on carbon-nitrogen (but not peptide) bonds; GO:0016811,hydrolase activity, acting on carbon-nitrogen (but not peptide) bonds, in linear amides	PF12222.8:Peptide N-acetyl-beta-D-glucosaminyl asparaginase amidase A	--	--	--
Ag10G01315	3.06	3.06	2.7	8.35	8.76	8.41	149	167	123	468	560	529	1.27509	4.61192e-14	2.14516e-13	up	Hic_asm_9	174548535	174553644	+	Ag10G01315	--	K01510 apyrase [EC:3.6.1.5] | (RefSeq) GDA1/CD39 nucleoside phosphatase family protein (A)	ko00230: Purine metabolism; ko00240: Pyrimidine metabolism; ko01100: Metabolic pathways	PREDICTED: probable apyrase 7 [Daucus carota subsp. sativus]	APY7_ARATH RecName: Full=Probable apyrase 7; Short=AtAPY7; EC=3.6.1.5; AltName: Full=ATP-diphosphatase; AltName: Full=ATP-diphosphohydrolase; AltName: Full=Adenosine diphosphatase; Short=ADPase; AltName: Full=NTPDase; AltName: Full=Nucleoside triphosphate diphosphohydrolase 7;	At4g19180_2	GO:0016021,integral component of membrane; GO:0016020,membrane; GO:0102490,8-oxo-dGTP phosphohydrolase activity; GO:0005524,ATP binding; GO:0102485,dATP phosphohydrolase activity; GO:0102486,dCTP phosphohydrolase activity; GO:0102491,dGTP phosphohydrolase activity; GO:0102488,dTTP phosphohydrolase activity; GO:0102487,dUTP phosphohydrolase activity; GO:0102489,GTP phosphohydrolase activity; GO:00…	PF01150.17:GDA1/CD39 (nucleoside phosphatase) family	--	--	--
Ag10G01316	2.32	2.69	3.11	25.52	28.97	27.25	63	82	79	799	1034	957	3.06779	5.47855e-52	1.37248e-50	up	Hic_asm_9	174555233	174563592	-	Ag10G01316	--	K03103 multiple inositol-polyphosphate phosphatase / 2,3-bisphosphoglycerate 3-phosphatase [EC:3.1.3.62 3.1.3.80] | (RefSeq) histidine acid phosphatase family protein (A)	ko00010: Glycolysis / Gluconeogenesis; ko00562: Inositol phosphate metabolism; ko01100: Metabolic pathways	PREDICTED: multiple inositol polyphosphate phosphatase 1 [Daucus carota subsp. sativus]	--	At1g09870	GO:0005783,endoplasmic reticulum; GO:0005774,vacuolar membrane; GO:0016791,phosphatase activity; GO:0003674,molecular_function; GO:0003824,catalytic activity; GO:0016787,hydrolase activity; GO:0016788,hydrolase activity, acting on ester bonds; GO:0042578,phosphoric ester hydrolase activity; GO:0005622,intracellular; GO:0005575,cellular_component; GO:0005623,cell; GO:0005737,cytoplasm; GO:0043231,…	PF00328.22:Histidine phosphatase superfamily (branch 2)	--	--	--
Ag10G01319	336.33	341.68	377.83	156.26	151.6	163.64	6471	7388	6810	3467	3835	4073	-1.43518	1.5179e-19	9.93927e-19	down	Hic_asm_9	174691837	174695567	-	Ag10G01319	--	K00522 ferritin heavy chain [EC:1.16.3.2] | (RefSeq) FER4; ferritin 4 (A)	--	PREDICTED: ferritin-3, chloroplastic [Daucus carota subsp. sativus]	FRI3_SOYBN RecName: Full=Ferritin-3, chloroplastic; EC=1.16.3.1; AltName: Full=SFerH-3; Flags: Precursor;	At2g40300	GO:0009507,chloroplast; GO:0005737,cytoplasm; GO:0008199,ferric iron binding; GO:0008198,ferrous iron binding; GO:0004322,ferroxidase activity; GO:0006880,intracellular sequestering of iron ion; GO:0006826,iron ion transport; GO:0003674,molecular_function; GO:0005488,binding; GO:0046872,metal ion binding; GO:0005506,iron ion binding; GO:0043167,ion binding; GO:0043169,cation binding; GO:0046914,t…	PF00210.24:Ferritin-like domain	--	--	--
Ag10G01322	1.27	0.34	0	3.87	3.29	3.54	10	3	0	35	34	36	2.49876	0.00134939	0.00230866	up	Hic_asm_9	174854758	174855870	+	Ag10G01322	--	K21994 LOB domain-containing protein 18 | (RefSeq) LBD18; LOB domain-containing protein 18 (A)	--	PREDICTED: LOB domain-containing protein 12-like [Daucus carota subsp. sativus]	LBD12_ARATH RecName: Full=LOB domain-containing protein 12; AltName: Full=ASYMMETRIC LEAVES 2-like protein 5; Short=AS2-like protein 5;	At2g30130	GO:0003677,DNA binding; GO:0009965,leaf morphogenesis; GO:0010016,shoot system morphogenesis; GO:0003674,molecular_function; GO:0003676,nucleic acid binding; GO:0005488,binding; GO:0097159,organic cyclic compound binding; GO:1901363,heterocyclic compound binding; GO:0007275,multicellular organism development; GO:0009653,anatomical structure morphogenesis; GO:0008150,biological_process; GO:0032501…	PF03195.14:Lateral organ boundaries (LOB) domain	LOB	TF	LOB
Ag10G01323	3.91	4.82	4.91	13.63	14.9	15.47	129	179	152	519	647	661	1.42318	1.12451e-13	5.08903e-13	up	Hic_asm_9	174858771	174867733	-	Ag10G01323	--	K01227 mannosyl-glycoprotein endo-beta-N-acetylglucosaminidase [EC:3.2.1.96] | (RefSeq) ENGase85A; Glycosyl hydrolase family 85 (A)	ko00511: Other glycan degradation	PREDICTED: cytosolic endo-beta-N-acetylglucosaminidase 1 isoform X1 [Daucus carota subsp. sativus]	ENAS1_ARATH RecName: Full=Cytosolic endo-beta-N-acetylglucosaminidase 1 {ECO:0000305}; Short=ENGase 1 {ECO:0000305}; EC=3.2.1.96 {ECO:0000269|PubMed:21597164, ECO:0000269|PubMed:21796445}; AltName: Full=Endo-beta-N-acetyglucosaminidase 85A {ECO:0000303|PubMed:21796445}; Short=AtENGase85A {ECO:0000303|PubMed:21796445};	At3g11040	GO:0005737,cytoplasm; GO:0005829,cytosol; GO:0005773,vacuole; GO:0004553,hydrolase activity, hydrolyzing O-glycosyl compounds; GO:0033925,mannosyl-glycoprotein endo-beta-N-acetylglucosaminidase activity; GO:0006491,N-glycan processing; GO:0006517,protein deglycosylation; GO:0003674,molecular_function; GO:0003824,catalytic activity; GO:0016787,hydrolase activity; GO:0016798,hydrolase activity, act…	PF03644.13:Glycosyl hydrolase family 85	--	--	--
Ag10G01325	0	0.07	0	8.38	10.64	10.34	0	1	0	125	181	173	8.2256	1.24488e-11	4.89222e-11	up	Hic_asm_9	175677375	175679510	-	Ag10G01325	--	K14496 abscisic acid receptor PYR/PYL family | (RefSeq) PYL4; PYR1-like 4 (A)	ko04016: MAPK signaling pathway - plant; ko04075: Plant hormone signal transduction	PREDICTED: abscisic acid receptor PYL4 [Daucus carota subsp. sativus]	PYL4_ARATH RecName: Full=Abscisic acid receptor PYL4; AltName: Full=ABI1-binding protein 2; AltName: Full=PYR1-like protein 4; AltName: Full=Regulatory components of ABA receptor 10;	At2g38310	GO:0005737,cytoplasm; GO:0005634,nucleus; GO:0005886,plasma membrane; GO:0010427,abscisic acid binding; GO:0042803,protein homodimerization activity; GO:0004864,protein phosphatase inhibitor activity; GO:0038023,signaling receptor activity; GO:0009738,abscisic acid-activated signaling pathway; GO:0080163,regulation of protein serine/threonine phosphatase activity; GO:0003674,molecular_function; G…	PF10604.9:Polyketide cyclase / dehydrase and lipid transport	--	--	--
Ag10G01327	389.06	381.76	509.86	9.95	7.62	7.85	9084	10017	11152	268	234	237	-5.93414	1.03853e-151	4.48224e-149	down	Hic_asm_9	176103138	176105564	-	Ag10G01327	--	K09286 EREBP-like factor | (RefSeq) DREB2A; DRE-binding protein 2A (A)	--	PREDICTED: dehydration-responsive element-binding protein 2A-like [Daucus carota subsp. sativus]	DRE2A_ARATH RecName: Full=Dehydration-responsive element-binding protein 2A; Short=Protein DREB2A;	At5g05410	GO:0005634,nucleus; GO:0003700,DNA-binding transcription factor activity; GO:0000976,transcription regulatory region sequence-specific DNA binding; GO:0071456,cellular response to hypoxia; GO:0010286,heat acclimation; GO:0045893,positive regulation of transcription, DNA-templated; GO:0009408,response to heat; GO:0042542,response to hydrogen peroxide; GO:0010224,response to UV-B; GO:0009414,respon…	PF00847.20:AP2 domain	AP2/ERF-ERF	TF	AP2/ERF->AP2/ERF-ERF
Ag10G01328	1.97	1.61	4.46	0	0.37	0	24	22	51	0	6	0	-4.71849	8.71797e-07	2.18202e-06	down	Hic_asm_9	176115259	176117114	-	Ag10G01328	--	K05909 laccase [EC:1.10.3.2] | (RefSeq) LAC5; laccase 5 (A)	--	hypothetical protein DCAR_011854 [Daucus carota subsp. sativus]	LAC5_ARATH RecName: Full=Laccase-5; EC=1.10.3.2; AltName: Full=Benzenediol:oxygen oxidoreductase 5; AltName: Full=Diphenol oxidase 5; AltName: Full=Urishiol oxidase 5; Flags: Precursor;	At2g40370	GO:0048046,apoplast; GO:0048226,Casparian strip; GO:0005507,copper ion binding; GO:0052716,hydroquinone:oxygen oxidoreductase activity; GO:0016491,oxidoreductase activity; GO:0046274,lignin catabolic process; GO:0046688,response to copper ion; GO:0003674,molecular_function; GO:0005488,binding; GO:0046872,metal ion binding; GO:0043167,ion binding; GO:0043169,cation binding; GO:0046914,transition m…	PF07732.15:Multicopper oxidase	--	--	--
Ag10G01330	0.25	0.04	0.9	26.81	32.14	33.58	6	1	20	731	999	1027	5.91677	1.33039e-08	3.99768e-08	up	Hic_asm_9	176175646	176178110	-	Ag10G01330	--	--	--	PREDICTED: probably inactive leucine-rich repeat receptor-like protein kinase IMK2 [Daucus carota subsp. sativus]	IMK3_ARATH RecName: Full=Probable leucine-rich repeat receptor-like protein kinase IMK3; EC=2.7.11.1; AltName: Full=Protein INFLORESCENCE MERISTEM RECEPTOR-LIKE KINASE 3; AltName: Full=Protein MERISTEMATIC RECEPTOR-LIKE KINASE; Flags: Precursor;	At3g56100	GO:0016021,integral component of membrane; GO:0005886,plasma membrane; GO:0005524,ATP binding; GO:0106310,NA; GO:0106311,NA; GO:0000166,nucleotide binding; GO:0003674,molecular_function; GO:0005488,binding; GO:0008144,drug binding; GO:0017076,purine nucleotide binding; GO:0030554,adenyl nucleotide binding; GO:0032553,ribonucleotide binding; GO:0032555,purine ribonucleotide binding; GO:0032559,ade…	PF08263.12:Leucine rich repeat N-terminal domain	--	--	--
Ag10G01332	0	0	0	1.15	1.09	0.86	0	0	0	25	27	21	6.49316	2.00913e-06	4.84006e-06	up	Hic_asm_9	176218222	176219510	-	Ag10G01332	--	--	--	--	--	--	--	--	--	--	--
Ag10G01351	0.68	1.16	2.7	0.36	0.83	0.69	10	19	37	6	16	13	-1.59338	0.022552	0.0324807	down	Hic_asm_9	177127074	177128526	-	Ag10G01351	--	--	--	PREDICTED: uncharacterized protein LOC108214961 [Daucus carota subsp. sativus]	--	At5g35830	GO:0016021,integral component of membrane; GO:0005575,cellular_component; GO:0016020,membrane; GO:0031224,intrinsic component of membrane; GO:0044425,membrane part	--	--	--	--
Ag10G01353	0	0	0	1.79	1.9	1.71	0	0	0	58	70	62	7.86438	3.68942e-10	1.28324e-09	up	Hic_asm_9	178472568	178474485	+	Ag10G01353	--	K01593 aromatic-L-amino-acid/L-tryptophan decarboxylase [EC:4.1.1.28 4.1.1.105] | (RefSeq) AAS; Pyridoxal phosphate (PLP)-dependent transferases superfamily protein (A)	ko00350: Tyrosine metabolism; ko00360: Phenylalanine metabolism; ko00380: Tryptophan metabolism; ko00901: Indole alkaloid biosynthesis; ko00950: Isoquinoline alkaloid biosynthesis; ko00965: Betalain biosynthesis; ko01100: Metabolic pathways; ko01110: Biosynthesis of secondary metabolites	PREDICTED: tyrosine decarboxylase 1-like [Daucus carota subsp. sativus]	PAAS_ROSHC RecName: Full=Phenylacetaldehyde synthase {ECO:0000303|PubMed:16766535}; Short=RhPAAS {ECO:0000303|PubMed:16766535}; EC=4.1.1.109 {ECO:0000269|PubMed:16766535, ECO:0000269|PubMed:17928708}; AltName: Full=Aromatic L-amino acid decarboxylase {ECO:0000303|PubMed:17928708};	At2g20340	GO:1990055,phenylacetaldehyde synthase activity; GO:0030170,pyridoxal phosphate binding; GO:0006520,cellular amino acid metabolic process; GO:0003674,molecular_function; GO:0003824,catalytic activity; GO:0016829,lyase activity; GO:0016830,carbon-carbon lyase activity; GO:0016831,carboxy-lyase activity; GO:0005488,binding; GO:0008144,drug binding; GO:0019842,vitamin binding; GO:0036094,small molec…	PF00282.19:Pyridoxal-dependent decarboxylase conserved domain	--	--	--
Ag10G01354	0	0	0	1.1	1.78	1.56	0	0	0	27	50	43	7.18078	3.69924e-08	1.06626e-07	up	Hic_asm_9	178474661	178476122	+	Ag10G01354	--	--	--	PREDICTED: serine/threonine-protein kinase SRK2B-like [Daucus carota subsp. sativus]	--	--	--	--	--	--	--
Ag10G01355	0.46	0.82	0.25	42.41	51.08	48.76	6	12	3	635	872	819	6.25008	6.46898e-66	2.57098e-64	up	Hic_asm_9	178476660	178480113	+	Ag10G01355	--	K14498 serine/threonine-protein kinase SRK2 [EC:2.7.11.1] | (RefSeq) SNRK2.5; SNF1-related protein kinase 2.5 (A)	ko04016: MAPK signaling pathway - plant; ko04075: Plant hormone signal transduction	PREDICTED: serine/threonine-protein kinase SRK2G-like isoform X7 [Daucus carota subsp. sativus]	SAPK6_ORYSJ RecName: Full=Serine/threonine-protein kinase SAPK6; EC=2.7.11.1; AltName: Full=Osmotic stress/abscisic acid-activated protein kinase 6; AltName: Full=stress-activated protein kinase 6 {ECO:0000303|Ref.3}; Short=OsSAPK6 {ECO:0000303|Ref.3};	At5g63650	GO:0005737,cytoplasm; GO:0005634,nucleus; GO:0005524,ATP binding; GO:0106310,NA; GO:0004674,protein serine/threonine kinase activity; GO:0106311,NA; GO:0009738,abscisic acid-activated signaling pathway; GO:0035556,intracellular signal transduction; GO:0006468,protein phosphorylation; GO:0000166,nucleotide binding; GO:0003674,molecular_function; GO:0005488,binding; GO:0008144,drug binding; GO:0017…	--	--	--	--
Ag10G01356	0	0	0	0.5	1.34	1.31	0	0	0	24	73	70	7.63569	5.52796e-09	1.72318e-08	up	Hic_asm_9	178551712	178556619	+	Ag10G01356	--	K14498 serine/threonine-protein kinase SRK2 [EC:2.7.11.1] | (RefSeq) SNRK2.4; Protein kinase superfamily protein (A)	ko04016: MAPK signaling pathway - plant; ko04075: Plant hormone signal transduction	PREDICTED: serine/threonine-protein kinase SRK2B-like [Daucus carota subsp. sativus]	SRK2A_ARATH RecName: Full=Serine/threonine-protein kinase SRK2A; EC=2.7.11.1; AltName: Full=Arabidopsis protein SK1; AltName: Full=OST1-kinase-like 7; AltName: Full=SNF1-related kinase 2.4; Short=SnRK2.4;	At1g10940	GO:0005737,cytoplasm; GO:0005634,nucleus; GO:0005524,ATP binding; GO:0106310,NA; GO:0004674,protein serine/threonine kinase activity; GO:0106311,NA; GO:0035556,intracellular signal transduction; GO:0006468,protein phosphorylation; GO:0000166,nucleotide binding; GO:0003674,molecular_function; GO:0005488,binding; GO:0008144,drug binding; GO:0017076,purine nucleotide binding; GO:0030554,adenyl nucle…	PF00069.25:Protein kinase domain	--	--	--
Ag10G01358	0	0.23	0.03	0.77	1.13	0.9	0	10	1	34	57	45	3.167	6.18908e-05	0.000125253	up	Hic_asm_9	178560803	178568506	-	Ag10G01358	--	--	--	hypothetical protein DCAR_011885 [Daucus carota subsp. sativus]	R1B16_SOLDE RecName: Full=Putative late blight resistance protein homolog R1B-16;	At5g35830	GO:0005737,cytoplasm; GO:0016020,membrane; GO:0043531,ADP binding; GO:0005524,ATP binding; GO:0009626,plant-type hypersensitive response; GO:0000166,nucleotide binding; GO:0003674,molecular_function; GO:0005488,binding; GO:0017076,purine nucleotide binding; GO:0030554,adenyl nucleotide binding; GO:0032553,ribonucleotide binding; GO:0032555,purine ribonucleotide binding; GO:0032559,adenyl ribonucl…	PF12796.7:Ankyrin repeats (3 copies)	--	--	--
Ag10G01361	3.91	3.12	3.87	1.69	2.29	2.01	96	86	89	48	74	64	-1.13072	0.000143475	0.000278034	down	Hic_asm_9	178775622	178777301	-	Ag10G01361	--	--	--	PREDICTED: uncharacterized protein LOC108210520 [Daucus carota subsp. sativus]	PCR10_ARATH RecName: Full=Protein PLANT CADMIUM RESISTANCE 10; Short=AtPCR10;	At5g05350	GO:0016021,integral component of membrane; GO:0005575,cellular_component; GO:0016020,membrane; GO:0031224,intrinsic component of membrane; GO:0044425,membrane part	PF11204.8:Protein of unknown function (DUF2985)	--	--	--
Ag10G01368	1.64	1.61	0.94	7.22	8.71	7.58	30	33	16	152	209	179	2.2354	4.93796e-14	2.28903e-13	up	Hic_asm_9	178983336	179029254	-	Ag10G01368	--	--	--	PREDICTED: uncharacterized protein LOC108214074 isoform X1 [Daucus carota subsp. sativus]	--	--	--	PF01642.22:Methylmalonyl-CoA mutase	--	--	--
Ag10G01369	0	0	0	1.68	1.16	2.35	0	0	0	23	18	36	6.56311	1.87286e-06	4.52863e-06	up	Hic_asm_9	179074805	179076519	-	Ag10G01369	--	--	--	PREDICTED: uncharacterized protein LOC108214074 isoform X2 [Daucus carota subsp. sativus]	--	--	--	--	--	--	--
Ag10G01370	0.88	1.45	0	2.61	2.38	3.78	7	13	0	24	25	39	1.69115	0.0279297	0.0396296	up	Hic_asm_9	179290351	179292612	+	Ag10G01370	--	K14207 solute carrier family 38 (sodium-coupled neutral amino acid transporter), member 2 | (RefSeq) Transmembrane amino acid transporter family protein (A)	--	PREDICTED: sodium-coupled neutral amino acid transporter 1 [Daucus carota subsp. sativus]	AVT6C_ARATH RecName: Full=Amino acid transporter AVT6C {ECO:0000305}; Short=AtAvt6C {ECO:0000303|PubMed:27925655};	At3g56200	GO:0016021,integral component of membrane; GO:0015171,amino acid transmembrane transporter activity; GO:0003333,amino acid transmembrane transport; GO:0003674,molecular_function; GO:0005215,transporter activity; GO:0022857,transmembrane transporter activity; GO:0005342,organic acid transmembrane transporter activity; GO:0008509,anion transmembrane transporter activity; GO:0008514,organic anion tr…	PF01490.18:Transmembrane amino acid transporter protein	--	--	--
Ag10G01375	0.46	0.34	0.41	3.84	5.8	5.13	6	5	5	58	100	87	3.36283	5.8112e-11	2.15758e-10	up	Hic_asm_9	179410217	179412568	+	Ag10G01375	--	--	--	PREDICTED: uncharacterized protein LOC108211543 [Daucus carota subsp. sativus]	BH061_ARATH RecName: Full=Transcription factor bHLH61; AltName: Full=Basic helix-loop-helix protein 61; Short=AtbHLH61; Short=bHLH 61; AltName: Full=Transcription factor EN 46; AltName: Full=bHLH transcription factor bHLH061;	At3g56220	GO:0005634,nucleus; GO:0003700,DNA-binding transcription factor activity; GO:0046983,protein dimerization activity; GO:0043565,sequence-specific DNA binding; GO:0006355,regulation of transcription, DNA-templated; GO:0140110,transcription regulator activity; GO:0003674,molecular_function; GO:0005515,protein binding; GO:0005488,binding; GO:0003676,nucleic acid binding; GO:0003677,DNA binding; GO:00…	--	--	--	--
Ag10G01377	12.96	11.31	7.82	4.28	3.96	4.54	373	366	211	142	150	169	-1.57569	1.10361e-13	4.99816e-13	down	Hic_asm_9	179589050	179593680	+	Ag10G01377	--	K14638 solute carrier family 15 (peptide/histidine transporter), member 3/4 | (RefSeq) PTR6; Major facilitator superfamily protein (A)	--	PREDICTED: protein NRT1/ PTR FAMILY 5.1-like isoform X1 [Daucus carota subsp. sativus]	PTR30_ARATH RecName: Full=Protein NRT1/ PTR FAMILY 5.1; Short=AtNPF5.1;	At2g40460	GO:0016021,integral component of membrane; GO:0022857,transmembrane transporter activity; GO:0009624,response to nematode; GO:0003674,molecular_function; GO:0005215,transporter activity; GO:0008150,biological_process; GO:0009605,response to external stimulus; GO:0009607,response to biotic stimulus; GO:0051707,response to other organism; GO:0043207,response to external biotic stimulus; GO:0050896,…	PF00854.21:POT family	--	--	--
Ag10G01379	17.97	21.27	13.64	2.86	2.9	2.96	938	1248	667	172	199	200	-2.84628	7.75028e-67	3.18837e-65	down	Hic_asm_9	179649176	179663999	-	Ag10G01379	--	K14157 alpha-aminoadipic semialdehyde synthase [EC:1.5.1.8 1.5.1.9] | (RefSeq) lysine-ketoglutarate reductase/saccharopine dehydrogenase bifunctional enzyme (A)	ko00310: Lysine degradation; ko01100: Metabolic pathways; ko01110: Biosynthesis of secondary metabolites	alpha-aminoadipic semialdehyde synthase-like isoform X1 [Hevea brasiliensis]	AASS_ARATH RecName: Full=Alpha-aminoadipic semialdehyde synthase; AltName: Full=cAt-LKR/SDH; Short=LKR/SDH; Includes: RecName: Full=Lysine ketoglutarate reductase; Short=LKR; EC=1.5.1.8; Includes: RecName: Full=Saccharopine dehydrogenase; EC=1.5.1.9; AltName: Full=cAt-SDH; Short=SDH;	At4g33150	GO:0005737,cytoplasm; GO:0047131,saccharopine dehydrogenase (NAD+, L-glutamate-forming) activity; GO:0047130,saccharopine dehydrogenase (NADP+, L-lysine-forming) activity; GO:0004753,saccharopine dehydrogenase activity; GO:0033512,L-lysine catabolic process to acetyl-CoA via saccharopine; GO:0019878,lysine biosynthetic process via aminoadipic acid; GO:0003674,molecular_function; GO:0003824,cataly…	PF16653.5:Saccharopine dehydrogenase C-terminal domain	--	--	--
Ag10G01380	1.69	2.33	2.04	24.88	24	21.68	55	85	62	932	1025	911	3.28509	1.61635e-59	5.23208e-58	up	Hic_asm_9	179743487	179747032	+	Ag10G01380	--	K01051 pectinesterase [EC:3.1.1.11] | (RefSeq) PME44; pectin methylesterase 44 (A)	ko00040: Pentose and glucuronate interconversions; ko01100: Metabolic pathways	PREDICTED: pectinesterase/pectinesterase inhibitor PPE8B-like [Daucus carota subsp. sativus]	PME_PRUPE RecName: Full=Pectinesterase/pectinesterase inhibitor PPE8B; Includes: RecName: Full=Pectinesterase inhibitor PPE8B; AltName: Full=Pectin methylesterase inhibitor PPE8B; Includes: RecName: Full=Pectinesterase PPE8B; Short=PE PPE8B; EC=3.1.1.11; AltName: Full=Pectin methylesterase PPE8B; Flags: Precursor;	At3g43270	GO:0005618,cell wall; GO:0005576,extracellular region; GO:0045330,aspartyl esterase activity; GO:0004857,enzyme inhibitor activity; GO:0030599,pectinesterase activity; GO:0042545,cell wall modification; GO:0045490,pectin catabolic process; GO:0003674,molecular_function; GO:0003824,catalytic activity; GO:0016787,hydrolase activity; GO:0016788,hydrolase activity, acting on ester bonds; GO:0098772,m…	PF01095.19:Pectinesterase	--	--	--
Ag10G01384	11.36	14.12	5.68	4.54	5.09	6.6	141	197	66	65	83	106	-1.17281	0.000228609	0.000431885	down	Hic_asm_9	179887825	179891705	+	Ag10G01384	--	K08669 HtrA serine peptidase 2 [EC:3.4.21.108] | (RefSeq) DEG14; Trypsin family protein with PDZ domain-containing protein (A)	--	PREDICTED: probable periplasmic serine endoprotease DegP-like isoform X1 [Daucus carota subsp. sativus]	DGP14_ARATH RecName: Full=Putative protease Do-like 14; EC=3.4.21.-;	At5g27660	GO:0004252,serine-type endopeptidase activity; GO:0003674,molecular_function; GO:0003824,catalytic activity; GO:0004175,endopeptidase activity; GO:0008236,serine-type peptidase activity; GO:0008233,peptidase activity; GO:0070011,peptidase activity, acting on L-amino acid peptides; GO:0016787,hydrolase activity; GO:0017171,serine hydrolase activity; GO:0140096,catalytic activity, acting on a prote…	PF13365.6:Trypsin-like peptidase domain	--	--	--
Ag10G01385	17.6	24.56	13.81	8.09	6.08	11.75	132	207	97	70	60	114	-1.35254	1.17385e-05	2.58369e-05	down	Hic_asm_9	179892075	179896416	+	Ag10G01385	--	--	--	PREDICTED: probable periplasmic serine endoprotease DegP-like isoform X2 [Daucus carota subsp. sativus]	--	--	--	PF13180.6:PDZ domain	--	--	--
Ag10G01390	13.85	13.14	13.52	3.49	4.2	4	409	436	374	119	163	153	-2.05843	4.91479e-28	4.88718e-27	down	Hic_asm_9	180102161	180107187	-	Ag10G01390	--	K20523 SH3 domain-containing YSC84-like protein 1 | (RefSeq) RING/FYVE/PHD-type zinc finger family protein (A)	--	PREDICTED: uncharacterized protein LOC108213421 [Daucus carota subsp. sativus]	FREE1_ARATH RecName: Full=Protein FREE1 {ECO:0000303|PubMed:25438943}; AltName: Full=FYVE domain protein required for endosomal sorting 1 {ECO:0000303|PubMed:24843126}; AltName: Full=FYVE domain-containing protein 1 {ECO:0000303|PubMed:24843126};	At3g43230	GO:0000813,ESCRT I complex; GO:0031902,late endosome membrane; GO:0005634,nucleus; GO:0046872,metal ion binding; GO:0003729,mRNA binding; GO:0043130,ubiquitin binding; GO:0070676,intralumenal vesicle formation; GO:0055072,iron ion homeostasis; GO:0036258,multivesicular body assembly; GO:0015031,protein transport; GO:0003674,molecular_function; GO:0005488,binding; GO:0043167,ion binding; GO:004316…	PF04366.12:Las17-binding protein actin regulator	--	--	--
Ag10G01392	4.79	4.07	3.97	11.53	10.52	9.37	45	43	35	125	130	114	1.03661	0.000413721	0.0007565	up	Hic_asm_9	180264624	180265266	+	Ag10G01392	--	K14488 SAUR family protein | (RefSeq) SAUR-like auxin-responsive protein family (A)	ko04075: Plant hormone signal transduction	PREDICTED: auxin-responsive protein SAUR72-like [Daucus carota subsp. sativus]	SAU76_ARATH RecName: Full=Auxin-responsive protein SAUR76 {ECO:0000305}; AltName: Full=Protein SMALL AUXIN UP RNA 76 {ECO:0000303|PubMed:24312429};	At5g20820	GO:0005737,cytoplasm; GO:0019897,extrinsic component of plasma membrane; GO:0005634,nucleus; GO:0009873,ethylene-activated signaling pathway; GO:0007275,multicellular organism development; GO:0030307,positive regulation of cell growth; GO:0009733,response to auxin; GO:0000160,phosphorelay signal transduction system; GO:0007165,signal transduction; GO:0035556,intracellular signal transduction; GO:…	PF02519.14:Auxin responsive protein	--	--	--
Ag10G01394	1.85	3.13	2.22	5.44	6.04	6.64	72	137	81	244	309	334	1.07331	5.25481e-06	1.20614e-05	up	Hic_asm_9	180579948	180592690	-	Ag10G01394	--	K17609 nucleoredoxin [EC:1.8.1.8] | (RefSeq) DC1 domain-containing protein (A)	--	PREDICTED: probable nucleoredoxin 1 [Daucus carota subsp. sativus]	NRX1_ARATH RecName: Full=Probable nucleoredoxin 1; Short=AtNrx1; EC=1.8.1.8;	At1g60420	GO:0005829,cytosol; GO:0005634,nucleus; GO:0047134,protein-disulfide reductase activity; GO:0009860,pollen tube growth; GO:0010183,pollen tube guidance; GO:0080092,regulation of pollen tube growth; GO:0046686,response to cadmium ion; GO:0015036,disulfide oxidoreductase activity; GO:0003674,molecular_function; GO:0003824,catalytic activity; GO:0016491,oxidoreductase activity; GO:0016651,oxidoreduc…	PF13905.6:Thioredoxin-like	--	--	--
Ag10G01398	0.72	1.99	2.31	84.46	96.09	81.04	10	31	30	1350	1751	1453	5.43928	5.16599e-81	3.26706e-79	up	Hic_asm_9	180673415	180674362	+	Ag10G01398	--	K01051 pectinesterase [EC:3.1.1.11] | (RefSeq) Plant invertase/pectin methylesterase inhibitor superfamily (A)	ko00040: Pentose and glucuronate interconversions; ko01100: Metabolic pathways	PREDICTED: 21 kDa protein-like [Daucus carota subsp. sativus]	PMEI3_ARATH RecName: Full=Pectinesterase inhibitor 3 {ECO:0000305}; AltName: Full=Pectin methylesterase inhibitor 3 {ECO:0000303|PubMed:19097903}; Short=AtPMEI3 {ECO:0000303|PubMed:28082716}; Flags: Precursor;	At5g20740	GO:0048046,apoplast; GO:0004857,enzyme inhibitor activity; GO:0043086,negative regulation of catalytic activity; GO:1902183,regulation of shoot apical meristem development; GO:0003674,molecular_function; GO:0098772,molecular function regulator; GO:0030234,enzyme regulator activity; GO:0008150,biological_process; GO:0044092,negative regulation of molecular function; GO:0050790,regulation of cataly…	PF04043.15:Plant invertase/pectin methylesterase inhibitor	--	--	--
Ag10G01400	33.73	45.75	32.49	8.35	7.66	6.18	2216	3378	2000	633	662	525	-2.58162	7.46647e-47	1.54355e-45	down	Hic_asm_9	180996325	181004240	+	Ag10G01400	--	K14486 auxin response factor | (RefSeq) NPH4; Transcriptional factor B3 family protein / auxin-responsive factor AUX/IAA-like protein (A)	ko04075: Plant hormone signal transduction	PREDICTED: auxin response factor 19-like [Daucus carota subsp. sativus]	ARFS_ARATH RecName: Full=Auxin response factor 19; AltName: Full=Auxin-responsive protein IAA22;	At1g19220	GO:0005634,nucleus; GO:0003677,DNA binding; GO:0003700,DNA-binding transcription factor activity; GO:0043565,sequence-specific DNA binding; GO:0000976,transcription regulatory region sequence-specific DNA binding; GO:0009734,auxin-activated signaling pathway; GO:0048527,lateral root development; GO:0010311,lateral root formation; GO:0048366,leaf development; GO:0009733,response to auxin; GO:00097…	PF06507.13:Auxin response factor	B3-ARF	TF	B3->B3-ARF
Ag10G01407	75.38	87.42	127.23	45.81	57.38	56.93	1220	1590	1929	855	1221	1192	-1.15213	3.76614e-06	8.79875e-06	down	Hic_asm_9	181300661	181301930	-	Ag10G01407	--	K13464 jasmonate ZIM domain-containing protein | (RefSeq) JAZ1; jasmonate-zim-domain protein 1 (A)	ko04075: Plant hormone signal transduction	PREDICTED: protein TIFY 10A-like [Daucus carota subsp. sativus]	TI10B_ORYSJ RecName: Full=Protein TIFY 10b {ECO:0000305}; Short=OsTIFY10b {ECO:0000303|PubMed:19618278}; AltName: Full=Jasmonate ZIM domain-containing protein 7 {ECO:0000305}; Short=OsJAZ7 {ECO:0000303|PubMed:19618278}; AltName: Full=OsJAZ6 {ECO:0000303|PubMed:21332845};	At1g19180	GO:0005634,nucleus; GO:0031347,regulation of defense response; GO:2000022,regulation of jasmonic acid mediated signaling pathway; GO:0009611,response to wounding; GO:0006952,defense response; GO:0006950,response to stress; GO:0008150,biological_process; GO:0048583,regulation of response to stimulus; GO:0050789,regulation of biological process; GO:0050896,response to stimulus; GO:0065007,biologica…	PF06200.14:tify domain	Tify	TF	Tify
Ag10G01408	0.68	0.51	0.84	5.92	5.12	6.14	19	16	22	191	188	222	2.82545	1.32677e-17	7.78621e-17	up	Hic_asm_9	181318881	181326955	-	Ag10G01408	--	K01184 polygalacturonase [EC:3.2.1.15] | (RefSeq) Pectin lyase-like superfamily protein (A)	ko00040: Pentose and glucuronate interconversions; ko01100: Metabolic pathways	PREDICTED: probable polygalacturonase [Daucus carota subsp. sativus]	PGLR_VITVI RecName: Full=Probable polygalacturonase; Short=PG {ECO:0000250|UniProtKB:Q7M1E7}; EC=3.2.1.15; AltName: Full=Pectinase {ECO:0000250|UniProtKB:Q7M1E7};	At3g42950	GO:0016021,integral component of membrane; GO:0004650,polygalacturonase activity; GO:0005975,carbohydrate metabolic process; GO:0003674,molecular_function; GO:0003824,catalytic activity; GO:0004553,hydrolase activity, hydrolyzing O-glycosyl compounds; GO:0016787,hydrolase activity; GO:0016798,hydrolase activity, acting on glycosyl bonds; GO:0008152,metabolic process; GO:0008150,biological_process…	PF00295.17:Glycosyl hydrolases family 28	--	--	--
Ag10G01409	14.17	15.33	15.53	5.89	3.4	3.57	190	231	195	91	60	62	-2.06952	8.22386e-13	3.51669e-12	down	Hic_asm_9	181337873	181339452	+	Ag10G01409	--	K09705 uncharacterized protein | (RefSeq) RmlC-like jelly roll fold protein (A)	--	PREDICTED: uncharacterized protein LOC108210668 [Daucus carota subsp. sativus]	--	At1g19130	GO:0005829,cytosol; GO:0005622,intracellular; GO:0005575,cellular_component; GO:0005623,cell; GO:0005737,cytoplasm; GO:0044424,intracellular part; GO:0044444,cytoplasmic part; GO:0044464,cell part	PF06172.11:Cupin superfamily (DUF985)	--	--	--
Ag10G01410	0	0.05	0	22.96	20.96	17.57	0	1	0	494	514	424	9.8271	2.64242e-16	1.43375e-15	up	Hic_asm_9	181340176	181341910	-	Ag10G01410	--	--	--	PREDICTED: uncharacterized protein LOC108210666 isoform X2 [Daucus carota subsp. sativus]	NGR_MEDTR RecName: Full=Protein NEGATIVE GRAVITROPIC RESPONSE OF ROOTS {ECO:0000303|PubMed:27748769}; AltName: Full=MtNGR {ECO:0000303|PubMed:27748769};	At1g17400	GO:0009958,positive gravitropism; GO:0040008,regulation of growth; GO:0008150,biological_process; GO:0009605,response to external stimulus; GO:0009606,tropism; GO:0009628,response to abiotic stimulus; GO:0009629,response to gravity; GO:0009630,gravitropism; GO:0050896,response to stimulus; GO:0040007,growth; GO:0050789,regulation of biological process; GO:0065007,biological regulation	--	--	--	--
Ag10G01411	74.55	76.01	66.17	11.11	11.03	13.69	1187	1360	987	204	231	282	-2.85609	1.90326e-77	1.06656e-75	down	Hic_asm_9	181348418	181352852	+	Ag10G01411	--	--	--	hypothetical protein DCAR_011938 [Daucus carota subsp. sativus]	LAZH2_ARATH RecName: Full=Protein LAZ1 homolog 2 {ECO:0000303|PubMed:20830211}; AltName: Full=Lazarus1 homolog 2 {ECO:0000303|PubMed:20830211};	At1g23070	GO:0016021,integral component of membrane; GO:0005575,cellular_component; GO:0016020,membrane; GO:0031224,intrinsic component of membrane; GO:0044425,membrane part	PF03619.16:Organic solute transporter Ostalpha	--	--	--
Ag10G01414	17.94	16.86	23.67	1.97	2.12	2.45	695	734	859	88	108	123	-3.44515	1.19026e-45	2.35571e-44	down	Hic_asm_9	181425581	181428230	+	Ag10G01414	--	K13754 solute carrier family 24 (sodium/potassium/calcium exchanger), member 6 | (RefSeq) CCX4; cation calcium exchanger 4 (A)	--	PREDICTED: cation/calcium exchanger 4-like [Daucus carota subsp. sativus]	CCX4_ARATH RecName: Full=Cation/calcium exchanger 4; Short=AtCCX4; AltName: Full=Protein CATION CALCIUM EXCHANGER 4; AltName: Full=Protein CATION EXCHANGER 10;	At1g54110_2	GO:0016021,integral component of membrane; GO:0016020,membrane; GO:0015297,antiporter activity; GO:0008324,cation transmembrane transporter activity; GO:0006812,cation transport; GO:0006813,potassium ion transport; GO:0006814,sodium ion transport; GO:0003674,molecular_function; GO:0005215,transporter activity; GO:0022857,transmembrane transporter activity; GO:0015291,secondary active transmembran…	PF01699.24:Sodium/calcium exchanger protein	--	--	--
Ag10G01415	2.93	4.41	2.28	0.23	0.24	0.29	55	93	40	5	6	7	-3.89664	1.23535e-14	5.98243e-14	down	Hic_asm_9	181430176	181431653	-	Ag10G01415	--	--	--	PREDICTED: protein LURP-one-related 6 [Daucus carota subsp. sativus]	LOR6_ARATH RecName: Full=Protein LURP-one-related 6;	At2g05910	--	PF04525.12:LURP-one-related	--	--	--
Ag10G01420	3.15	3.86	3.03	1.83	0.9	1.36	61	84	55	41	23	34	-1.54732	3.53286e-05	7.35357e-05	down	Hic_asm_9	181668028	181672258	+	Ag10G01420	--	K11868 indoleacetaldoxime dehydratase [EC:4.99.1.6] | (RefSeq) CYP71A13; cytochrome P450 family 71 polypeptide (A)	ko00380: Tryptophan metabolism; ko01100: Metabolic pathways	hypothetical protein DCAR_011950 [Daucus carota subsp. sativus]	C71AJ_PASSA RecName: Full=Psoralen synthase; EC=1.14.14.141 {ECO:0000269|PubMed:19098286}; AltName: Full=Cytochrome P450 CYP71AJ3; Flags: Fragment;	At2g30770	GO:0005783,endoplasmic reticulum; GO:0016021,integral component of membrane; GO:0020037,heme binding; GO:0005506,iron ion binding; GO:0102876,psoralen synthase activity; GO:0003674,molecular_function; GO:0005488,binding; GO:0046906,tetrapyrrole binding; GO:0048037,cofactor binding; GO:0097159,organic cyclic compound binding; GO:1901363,heterocyclic compound binding; GO:0046872,metal ion binding; …	PF00067.22:Cytochrome P450	--	--	--
Ag10G01421	11.41	10.05	7.6	5.21	5	4.48	319	316	199	168	184	162	-1.23394	1.62343e-09	5.31231e-09	down	Hic_asm_9	181719614	181721845	+	Ag10G01421	--	K11868 indoleacetaldoxime dehydratase [EC:4.99.1.6] | (RefSeq) CYP71A18; cytochrome P450, family 71, subfamily A, polypeptide 18 (A)	ko00380: Tryptophan metabolism; ko01100: Metabolic pathways	CYP71AJ8 [Ammi majus]	C71AJ_AMMMJ RecName: Full=Psoralen synthase; EC=1.14.14.141 {ECO:0000250|UniProtKB:C0SJS4}; AltName: Full=Cytochrome P450 CYP71AJ1;	At5g24960	GO:0005789,endoplasmic reticulum membrane; GO:0016021,integral component of membrane; GO:0043231,intracellular membrane-bounded organelle; GO:0020037,heme binding; GO:0005506,iron ion binding; GO:0016709,oxidoreductase activity, acting on paired donors, with incorporation or reduction of molecular oxygen, NAD(P)H as one donor, and incorporation of one atom of oxygen; GO:0102876,psoralen synthase …	PF00067.22:Cytochrome P450	--	--	--
Ag10G01422	0.47	0.35	0.08	8.23	11.73	12.65	6	5	1	120	195	207	4.89132	4.2564e-21	3.036e-20	up	Hic_asm_9	181722041	181722905	-	Ag10G01422	--	--	--	PREDICTED: auxin-binding protein ABP19a-like [Daucus carota subsp. sativus]	AB19A_PRUPE RecName: Full=Auxin-binding protein ABP19a; Flags: Precursor;	At5g20630	GO:0048046,apoplast; GO:0005618,cell wall; GO:0030145,manganese ion binding; GO:0009734,auxin-activated signaling pathway; GO:0003674,molecular_function; GO:0005488,binding; GO:0046872,metal ion binding; GO:0043167,ion binding; GO:0043169,cation binding; GO:0046914,transition metal ion binding; GO:0007165,signal transduction; GO:0007154,cell communication; GO:0008150,biological_process; GO:000971…	PF00190.22:Cupin	--	--	--
Ag10G01429	27.17	31.43	18.82	2.01	2.24	2.15	820	1066	532	70	89	84	-3.83769	2.6811e-84	1.88991e-82	down	Hic_asm_9	181978060	181982390	-	Ag10G01429	--	K12191 charged multivesicular body protein 2A | (RefSeq) VPS2.1; SNF7 family protein (A)	ko04144: Endocytosis	PREDICTED: E3 ubiquitin-protein ligase RING1-like [Daucus carota subsp. sativus]	VPS2A_ARATH RecName: Full=Vacuolar protein sorting-associated protein 2 homolog 1; Short=AtVPS2-1; AltName: Full=Charged multivesicular body protein 2 homolog 1; AltName: Full=ESCRT-III complex subunit VPS2 homolog 1; AltName: Full=SNF7-like protein;	At2g06530	GO:0000815,ESCRT III complex; GO:0005770,late endosome; GO:0005739,mitochondrion; GO:0005771,multivesicular body; GO:0032509,endosome transport via multivesicular body sorting pathway; GO:0070676,intralumenal vesicle formation; GO:0045324,late endosome to vacuole transport; GO:0015031,protein transport; GO:0016192,vesicle-mediated transport; GO:0006810,transport; GO:0008150,biological_process; GO…	PF13639.6:Ring finger domain	--	--	--
Ag10G01431	0.79	0.65	0.89	1.81	2.41	2.77	36	33	38	95	144	163	1.31464	5.17406e-05	0.000105589	up	Hic_asm_9	181983296	181992457	-	Ag10G01431	--	K05387 glutamate receptor, ionotropic, plant | (RefSeq) GLR2.2; glutamate receptor 2.2 (A)	--	hypothetical protein DCAR_011954 [Daucus carota subsp. sativus]	GLR22_ARATH RecName: Full=Glutamate receptor 2.2; AltName: Full=Ligand-gated ion channel 2.2; Flags: Precursor;	At2g24720	GO:0016021,integral component of membrane; GO:0005886,plasma membrane; GO:0005262,calcium channel activity; GO:0008066,glutamate receptor activity; GO:0015276,ligand-gated ion channel activity; GO:0038023,signaling receptor activity; GO:0006816,calcium ion transport; GO:0019722,calcium-mediated signaling; GO:0071230,cellular response to amino acid stimulus; GO:0003674,molecular_function; GO:00468…	PF01094.28:Receptor family ligand binding region	--	--	--
Ag10G01436	36.23	35.89	30.78	2.6	2.44	2.13	1185	1319	943	98	105	90	-4.10249	2.11978e-129	5.37616e-127	down	Hic_asm_9	182557718	182561387	-	Ag10G01436	--	K14497 protein phosphatase 2C [EC:3.1.3.16] | (RefSeq) HAB1; HYPERSENSITIVE TO ABA1 (A)	ko04016: MAPK signaling pathway - plant; ko04075: Plant hormone signal transduction	PREDICTED: probable protein phosphatase 2C 50 [Daucus carota subsp. sativus]	P2C16_ARATH RecName: Full=Protein phosphatase 2C 16; Short=AtPP2C16; EC=3.1.3.16; AltName: Full=AtP2C-HA; AltName: Full=Protein HYPERSENSITIVE TO ABA 1; AltName: Full=Protein phosphatase 2C HAB1; Short=PP2C HAB1; Flags: Precursor;	At1g72770	GO:0005829,cytosol; GO:0005634,nucleus; GO:0046872,metal ion binding; GO:0106306,NA; GO:0004722,protein serine/threonine phosphatase activity; GO:0106307,NA; GO:0009738,abscisic acid-activated signaling pathway; GO:0003674,molecular_function; GO:0005488,binding; GO:0043167,ion binding; GO:0043169,cation binding; GO:0003824,catalytic activity; GO:0004721,phosphoprotein phosphatase activity; GO:001…	PF00481.21:Protein phosphatase 2C	--	--	--
Ag10G01439	9.83	8.57	9.39	2.78	3.52	4.47	153	150	137	50	72	90	-1.63609	1.27795e-09	4.21884e-09	down	Hic_asm_9	182672156	182673395	-	Ag10G01439	--	--	--	hypothetical protein DCAR_011962 [Daucus carota subsp. sativus]	IQM5_ARATH RecName: Full=IQ domain-containing protein IQM5 {ECO:0000305}; AltName: Full=IQ motif-containing protein 5 {ECO:0000303|Ref.4};	At5g57010	GO:0005737,cytoplasm; GO:0005634,nucleus; GO:0005622,intracellular; GO:0005575,cellular_component; GO:0005623,cell; GO:0044424,intracellular part; GO:0044464,cell part; GO:0043231,intracellular membrane-bounded organelle; GO:0043226,organelle; GO:0043227,membrane-bounded organelle; GO:0043229,intracellular organelle	--	--	--	--
Ag10G01440	8.98	9.07	8.11	3.3	3.94	5.07	52	59	44	22	30	38	-1.34705	0.000186686	0.000356823	down	Hic_asm_9	182674121	182674516	-	Ag10G01440	--	--	--	hypothetical protein DCAR_011962 [Daucus carota subsp. sativus]	IQM5_ARATH RecName: Full=IQ domain-containing protein IQM5 {ECO:0000305}; AltName: Full=IQ motif-containing protein 5 {ECO:0000303|Ref.4};	At5g57010	GO:0005737,cytoplasm; GO:0005634,nucleus; GO:0005622,intracellular; GO:0005575,cellular_component; GO:0005623,cell; GO:0044424,intracellular part; GO:0044464,cell part; GO:0043231,intracellular membrane-bounded organelle; GO:0043226,organelle; GO:0043227,membrane-bounded organelle; GO:0043229,intracellular organelle	PF00612.27:IQ calmodulin-binding motif	--	--	--
Ag10G01441	16.7	19.4	18.18	7.72	8.98	9.92	518	676	528	276	366	398	-1.2939	3.75379e-14	1.75665e-13	down	Hic_asm_9	182712597	182716779	+	Ag10G01441	--	K14508 regulatory protein NPR1 | (RefSeq) NPR1; regulatory protein (NPR1) (A)	ko04075: Plant hormone signal transduction	PREDICTED: regulatory protein NPR1 [Daucus carota subsp. sativus]	NPR1_ORYSI RecName: Full=BTB/POZ domain and ankyrin repeat-containing protein NPR1 {ECO:0000305}; Short=OsNPR1 {ECO:0000303|Ref.2}; AltName: Full=NPR1 homolog 1 {ECO:0000305}; Short=OsNH1 {ECO:0000303|PubMed:15986920};	At1g64280	GO:0005737,cytoplasm; GO:0005634,nucleus; GO:2000022,regulation of jasmonic acid mediated signaling pathway; GO:2000031,regulation of salicylic acid mediated signaling pathway; GO:0009862,systemic acquired resistance, salicylic acid mediated signaling pathway; GO:0001101,response to acid chemical; GO:0007165,signal transduction; GO:0007154,cell communication; GO:0008150,biological_process; GO:000…	PF12313.8:NPR1/NIM1 like defence protein C terminal	TRAF	TR	TRAF
Ag10G01444	0.13	0.12	0.11	0.55	0.58	1.01	4	4	3	19	23	39	2.31671	0.00128099	0.00219853	up	Hic_asm_9	182812278	182816274	-	Ag10G01444	--	--	--	PREDICTED: putative transcription factor bHLH041 isoform X1 [Daucus carota subsp. sativus]	BH041_ARATH RecName: Full=Putative transcription factor bHLH041; AltName: Full=Basic helix-loop-helix protein 41; Short=AtbHLH41; Short=bHLH 41; AltName: Full=Transcription factor EN 51; AltName: Full=bHLH transcription factor bHLH041;	At5g56960	GO:0005634,nucleus; GO:0003677,DNA binding; GO:0003700,DNA-binding transcription factor activity; GO:0046983,protein dimerization activity; GO:0006355,regulation of transcription, DNA-templated; GO:0010200,response to chitin; GO:0003674,molecular_function; GO:0003676,nucleic acid binding; GO:0005488,binding; GO:0097159,organic cyclic compound binding; GO:1901363,heterocyclic compound binding; GO:…	PF00010.26:Helix-loop-helix DNA-binding domain	bHLH	TF	bHLH
Ag10G01445	44.43	46.5	37.1	17.91	19.21	18.8	2612	3072	2043	1214	1485	1430	-1.45007	3.43807e-38	5.21133e-37	down	Hic_asm_9	182864793	182869744	+	Ag10G01445	--	K12818 ATP-dependent RNA helicase DHX8/PRP22 [EC:3.6.4.13] | (RefSeq) ATP-dependent RNA helicase (A)	ko03040: Spliceosome	PREDICTED: probable pre-mRNA-splicing factor ATP-dependent RNA helicase DEAH5 [Daucus carota subsp. sativus]	DEAH5_ARATH RecName: Full=Probable pre-mRNA-splicing factor ATP-dependent RNA helicase DEAH5 {ECO:0000305}; EC=3.6.4.13; AltName: Full=DEAH RNA helicase homolog PRP22 {ECO:0000303|PubMed:17008405};	At3g26560	GO:0071013,catalytic step 2 spliceosome; GO:0005829,cytosol; GO:0005739,mitochondrion; GO:0009506,plasmodesma; GO:0005524,ATP binding; GO:0016787,hydrolase activity; GO:0003729,mRNA binding; GO:0003723,RNA binding; GO:0003724,RNA helicase activity; GO:0000390,spliceosomal complex disassembly; GO:0000166,nucleotide binding; GO:0003674,molecular_function; GO:0005488,binding; GO:0008144,drug binding…	PF07717.16:Oligonucleotide/oligosaccharide-binding (OB)-fold	--	--	--
Ag10G01450	0	0.08	0	0.27	0.51	0.45	0	4	0	14	30	26	3.64135	0.000640862	0.0011422	up	Hic_asm_9	183065198	183071826	+	Ag10G01450	--	K13430 serine/threonine-protein kinase PBS1 [EC:2.7.11.1] | (RefSeq) PBS1; Protein kinase superfamily protein (A)	ko04626: Plant-pathogen interaction	PREDICTED: receptor-like serine/threonine-protein kinase ALE2 [Daucus carota subsp. sativus]	ALE2_ARATH RecName: Full=Receptor-like serine/threonine-protein kinase ALE2; EC=2.7.11.1; AltName: Full=Protein ABNORMAL LEAF SHAPE 2; Flags: Precursor;	At2g20300	GO:0016021,integral component of membrane; GO:0005886,plasma membrane; GO:0005524,ATP binding; GO:0016301,kinase activity; GO:0106310,NA; GO:0004674,protein serine/threonine kinase activity; GO:0106311,NA; GO:0030154,cell differentiation; GO:0090558,plant epidermis development; GO:1905393,plant organ formation; GO:0046777,protein autophosphorylation; GO:0010068,protoderm histogenesis; GO:0000166,…	PF07714.17:Protein tyrosine kinase	--	--	--
Ag10G01452	1.73	2.2	2.37	8.24	7.62	7.74	54	77	69	296	312	312	1.64304	8.29533e-12	3.29682e-11	up	Hic_asm_9	183344410	183346539	+	Ag10G01452	--	K12259 spermine oxidase [EC:1.5.3.16 1.5.3.-] | (RefSeq) PAO5; polyamine oxidase 5 (A)	ko00330: Arginine and proline metabolism; ko00410: beta-Alanine metabolism; ko01100: Metabolic pathways	PREDICTED: probable polyamine oxidase 5 [Daucus carota subsp. sativus]	PAO5_ARATH RecName: Full=Probable polyamine oxidase 5 {ECO:0000303|PubMed:16778015}; Short=AtPAO5 {ECO:0000303|PubMed:16778015}; EC=1.5.3.- {ECO:0000269|PubMed:24550437};	At4g29720	GO:0005737,cytoplasm; GO:0050660,flavin adenine dinucleotide binding; GO:0052903,N1-acetylspermine:oxygen oxidoreductase (3-acetamidopropanal-forming) activity; GO:0052894,norspermine:oxygen oxidoreductase activity; GO:0016491,oxidoreductase activity; GO:0046592,polyamine oxidase activity; GO:0052901,spermine:oxygen oxidoreductase (spermidine-forming) activity; GO:1990534,thermospermine oxidase a…	PF01593.24:Flavin containing amine oxidoreductase	--	--	--
Ag10G01453	1.92	3.6	2.33	34.28	35.17	36.77	36	76	41	742	868	893	3.50069	5.07801e-56	1.45599e-54	up	Hic_asm_9	183358222	183366433	-	Ag10G01453	--	K12309 beta-galactosidase [EC:3.2.1.23] | (RefSeq) BGAL2; beta-galactosidase 2 (A)	ko00052: Galactose metabolism; ko00511: Other glycan degradation; ko00531: Glycosaminoglycan degradation; ko00600: Sphingolipid metabolism; ko00604: Glycosphingolipid biosynthesis - ganglio series; ko01100: Metabolic pathways	PREDICTED: beta-galactosidase-like isoform X2 [Daucus carota subsp. sativus]	BGAL_SOLLC RecName: Full=Beta-galactosidase; EC=3.2.1.23; AltName: Full=Acid beta-galactosidase; Short=Lactase; AltName: Full=Exo-(1-->4)-beta-D-galactanase; Flags: Precursor;	At3g13750	GO:0005618,cell wall; GO:0005773,vacuole; GO:0004565,beta-galactosidase activity; GO:0030246,carbohydrate binding; GO:0005975,carbohydrate metabolic process; GO:0003674,molecular_function; GO:0003824,catalytic activity; GO:0004553,hydrolase activity, hydrolyzing O-glycosyl compounds; GO:0015925,galactosidase activity; GO:0016787,hydrolase activity; GO:0016798,hydrolase activity, acting on glycosy…	PF01301.19:Glycosyl hydrolases family 35	--	--	--
Ag10G01455	2.81	2.21	1.9	7.76	9.98	7.46	60	53	38	191	280	206	1.60861	1.13296e-09	3.76445e-09	up	Hic_asm_9	183500758	183502715	+	Ag10G01455	--	--	--	PREDICTED: putative GATA transcription factor 22 [Daucus carota subsp. sativus]	--	--	GO:0043565,sequence-specific DNA binding; GO:0008270,zinc ion binding; GO:0006355,regulation of transcription, DNA-templated; GO:0003674,molecular_function; GO:0003676,nucleic acid binding; GO:0003677,DNA binding; GO:0005488,binding; GO:0097159,organic cyclic compound binding; GO:1901363,heterocyclic compound binding; GO:0046872,metal ion binding; GO:0043167,ion binding; GO:0043169,cation binding…	PF00320.27:GATA zinc finger	C2C2-GATA	TF	C2C2->C2C2-GATA
Ag10G01460	0.12	0.15	0.26	1.88	3.58	2.28	3	4	6	53	115	72	3.60999	5.08543e-10	1.75023e-09	up	Hic_asm_9	183619114	183620786	+	Ag10G01460	--	K01513 ectonucleotide pyrophosphatase/phosphodiesterase family member 1/3 [EC:3.1.4.1 3.6.1.9] | (RefSeq) Alkaline-phosphatase-like family protein (A)	ko00230: Purine metabolism; ko00240: Pyrimidine metabolism; ko00500: Starch and sucrose metabolism; ko00740: Riboflavin metabolism; ko00760: Nicotinate and nicotinamide metabolism; ko00770: Pantothenate and CoA biosynthesis; ko01100: Metabolic pathways; ko01110: Biosynthesis of secondary metabolites	PREDICTED: ectonucleotide pyrophosphatase/phosphodiesterase family member 1-like [Daucus carota subsp. sativus]	--	At4g29680	GO:0003824,catalytic activity; GO:0003674,molecular_function	PF01663.22:Type I phosphodiesterase / nucleotide pyrophosphatase	--	--	--
Ag10G01464	47.81	44.03	47.35	12.53	12.6	18.29	857	887	795	259	297	424	-1.95199	5.78774e-22	4.32122e-21	down	Hic_asm_9	183638349	183641676	-	Ag10G01464	--	--	--	PREDICTED: tetraspanin-2-like [Daucus carota subsp. sativus]	TET2_ARATH RecName: Full=Tetraspanin-2;	At2g19580	GO:0016021,integral component of membrane; GO:0005886,plasma membrane; GO:0009506,plasmodesma; GO:0005575,cellular_component; GO:0016020,membrane; GO:0031224,intrinsic component of membrane; GO:0044425,membrane part; GO:0005623,cell; GO:0044464,cell part; GO:0071944,cell periphery; GO:0005911,cell-cell junction; GO:0030054,cell junction; GO:0055044,symplast	PF00335.20:Tetraspanin family	--	--	--
Ag10G01465	2.02	1.59	1.79	4.3	5.14	3.97	35	31	29	86	117	89	1.05261	0.00128965	0.00221277	up	Hic_asm_9	183676509	183678164	-	Ag10G01465	--	--	--	PREDICTED: myb-like protein J [Daucus carota subsp. sativus]	KUA1_ARATH RecName: Full=Transcription factor KUA1 {ECO:0000303|PubMed:24806884}; AltName: Full=Myb-related protein H {ECO:0000303|PubMed:23888064}; Short=AtMYBH {ECO:0000303|PubMed:23888064}; Short=AtMYBS3 {ECO:0000303|PubMed:25920996}; Short=MYBS3-homolg protein {ECO:0000303|PubMed:25920996}; AltName: Full=Protein KUODA1 {ECO:0000303|PubMed:24806884};	At5g56840	GO:0005634,nucleus; GO:0003700,DNA-binding transcription factor activity; GO:0000976,transcription regulatory region sequence-specific DNA binding; GO:0008270,zinc ion binding; GO:0010252,auxin homeostasis; GO:0048527,lateral root development; GO:0048366,leaf development; GO:0010150,leaf senescence; GO:2000469,negative regulation of peroxidase activity; GO:0000122,negative regulation of transcrip…	PF00249.31:Myb-like DNA-binding domain	MYB-related	TF	MYB->MYB-related
Ag10G01470	942.89	543.27	668.41	44.74	26.37	37.61	8023	5195	5328	439	295	414	-4.57065	1.08594e-67	4.60608e-66	down	Hic_asm_9	183758669	183759477	-	Ag10G01470	--	--	--	PREDICTED: proteinase inhibitor-like [Daucus carota subsp. sativus]	ICI_LINUS RecName: Full=Proteinase inhibitor; AltName: Full=LUTI;	At2g38870	GO:0004867,serine-type endopeptidase inhibitor activity; GO:0009611,response to wounding; GO:0003674,molecular_function; GO:0004857,enzyme inhibitor activity; GO:0004866,endopeptidase inhibitor activity; GO:0061135,endopeptidase regulator activity; GO:0098772,molecular function regulator; GO:0030414,peptidase inhibitor activity; GO:0030234,enzyme regulator activity; GO:0061134,peptidase regulator…	PF00280.18:Potato inhibitor I family	--	--	--
Ag10G01481	2.37	0.7	0	10.95	11	13.22	9	3	0	48	55	65	3.27639	1.40232e-06	3.43919e-06	up	Hic_asm_9	184648900	184649960	+	Ag10G01481	--	K12825 splicing factor 3A subunit 1 | (RefSeq) SWAP (Suppressor-of-White-APricot)/surp domain-containing protein (A)	ko03040: Spliceosome	PREDICTED: probable splicing factor 3A subunit 1 [Daucus carota subsp. sativus]	SF3A1_ARATH RecName: Full=Probable splicing factor 3A subunit 1;	At1g14640	GO:0071013,catalytic step 2 spliceosome; GO:0005686,U2 snRNP; GO:0071004,U2-type prespliceosome; GO:0005684,U2-type spliceosomal complex; GO:0003723,RNA binding; GO:0000398,mRNA splicing, via spliceosome; GO:0003674,molecular_function; GO:0003676,nucleic acid binding; GO:0005488,binding; GO:0097159,organic cyclic compound binding; GO:1901363,heterocyclic compound binding; GO:0000375,RNA splicing,…	--	--	--	--
Ag10G01483	9.94	7.38	5.4	4.57	4.63	3.74	230	192	117	122	141	112	-1.05828	4.86678e-05	9.96651e-05	down	Hic_asm_9	184690746	184695360	+	Ag10G01483	--	K12194 charged multivesicular body protein 4A/B | (RefSeq) SNF7.1; SNF7 family protein (A)	ko04144: Endocytosis	Vacuolar protein sorting-associated protein 1 [Ananas comosus]	VP322_ARATH RecName: Full=Vacuolar protein sorting-associated protein 32 homolog 2; Short=AtVPS32-2; AltName: Full=Charged multivesicular body protein 4 homolog 2; AltName: Full=ESCRT-III complex subunit VPS32 homolog 2;	At4g29160	GO:0009898,cytoplasmic side of plasma membrane; GO:0000815,ESCRT III complex; GO:0005771,multivesicular body; GO:0005886,plasma membrane; GO:0070676,intralumenal vesicle formation; GO:0032511,late endosome to vacuole transport via multivesicular body sorting pathway; GO:0015031,protein transport; GO:0006900,vesicle budding from membrane; GO:0016192,vesicle-mediated transport; GO:0006810,transport…	PF03357.21:Snf7	--	--	--
Ag10G01484	7.8	5.09	6.94	3.04	3.21	3.57	120	88	100	54	65	71	-1.28498	2.48981e-05	5.27396e-05	down	Hic_asm_9	184699805	184701142	-	Ag10G01484	--	K09422 transcription factor MYB, plant | (RefSeq) MYB36; myb domain protein 36 (A)	--	PREDICTED: transcription factor RAX1-like [Daucus carota subsp. sativus]	MYB36_ARATH RecName: Full=Transcription factor MYB36 {ECO:0000303|PubMed:9839469}; AltName: Full=Myb-related protein 36 {ECO:0000303|PubMed:9839469}; Short=AtMYB36 {ECO:0000303|PubMed:9839469};	At5g57620	GO:0048226,Casparian strip; GO:0005634,nucleus; GO:0003700,DNA-binding transcription factor activity; GO:0000976,transcription regulatory region sequence-specific DNA binding; GO:0030154,cell differentiation; GO:0035987,endodermal cell differentiation; GO:0050801,ion homeostasis; GO:0008285,negative regulation of cell proliferation; GO:0045892,negative regulation of transcription, DNA-templated; …	PF00249.31:Myb-like DNA-binding domain	MYB	TF	MYB->MYB
Ag10G01486	2.33	3.64	3.48	0.97	0.21	0.29	25	44	35	12	3	4	-2.96025	4.37347e-06	1.01435e-05	down	Hic_asm_9	184718725	184719485	-	Ag10G01486	--	--	--	hypothetical protein DCAR_022268 [Daucus carota subsp. sativus]	--	--	--	PF01344.25:Kelch motif	--	--	--
Ag10G01487	30.68	31.08	28.38	4.04	3.98	5.33	592	674	513	90	101	133	-3.01668	2.20874e-58	6.95738e-57	down	Hic_asm_9	184747720	184750614	+	Ag10G01487	--	K00469 inositol oxygenase [EC:1.13.99.1] | (RefSeq) MIOX2; myo-inositol oxygenase 2 (A)	ko00053: Ascorbate and aldarate metabolism; ko00562: Inositol phosphate metabolism; ko01100: Metabolic pathways	PREDICTED: inositol oxygenase 1 [Daucus carota subsp. sativus]	MIOX2_ARATH RecName: Full=Inositol oxygenase 2; EC=1.13.99.1; AltName: Full=Myo-inositol oxygenase 2; Short=AtMIOX2; Short=MI oxygenase 2;	At4g26260	GO:0005737,cytoplasm; GO:0050113,inositol oxygenase activity; GO:0005506,iron ion binding; GO:0019310,inositol catabolic process; GO:0019853,L-ascorbic acid biosynthetic process; GO:0003674,molecular_function; GO:0003824,catalytic activity; GO:0016491,oxidoreductase activity; GO:0016701,oxidoreductase activity, acting on single donors with incorporation of molecular oxygen; GO:0005488,binding; GO…	PF05153.15:Myo-inositol oxygenase	--	--	--
Ag10G01488	0.22	0.25	0.27	6.02	4.11	5.82	8	10	9	247	192	268	4.17098	2.53005e-26	2.33641e-25	up	Hic_asm_9	184752802	184757418	+	Ag10G01488	--	K18592 gamma-glutamyltranspeptidase / glutathione hydrolase / leukotriene-C4 hydrolase [EC:2.3.2.2 3.4.19.13 3.4.19.14] | (RefSeq) GGT4; gamma-glutamyl transpeptidase 4 (A)	ko00430: Taurine and hypotaurine metabolism; ko00460: Cyanoamino acid metabolism; ko00480: Glutathione metabolism; ko00590: Arachidonic acid metabolism; ko01100: Metabolic pathways	PREDICTED: gamma-glutamyltranspeptidase 3-like [Daucus carota subsp. sativus]	GAGT3_ARATH RecName: Full=Glutathione hydrolase 3; EC=3.4.19.13; AltName: Full=Gamma-glutamyltransferase 3; AltName: Full=Gamma-glutamyltranspeptidase 3; EC=2.3.2.2; AltName: Full=Gamma-glutamyltranspeptidase 4;	At4g29210	GO:0016021,integral component of membrane; GO:0005886,plasma membrane; GO:0005774,vacuolar membrane; GO:0005773,vacuole; GO:0016756,glutathione gamma-glutamylcysteinyltransferase activity; GO:0036374,glutathione hydrolase activity; GO:0102953,hypoglycin A gamma-glutamyl transpeptidase activity; GO:0103068,leukotriene C4 gamma-glutamyl transferase activity; GO:0000048,peptidyltransferase activity;…	PF01019.21:Gamma-glutamyltranspeptidase	--	--	--
Ag10G01490	1.35	1.52	0.76	3.58	3.65	3.45	49	62	26	150	174	162	1.30884	3.31026e-06	7.79215e-06	up	Hic_asm_9	184778009	184782484	+	Ag10G01490	--	--	--	PREDICTED: NAC domain-containing protein 91 isoform X2 [Daucus carota subsp. sativus]	NAC75_ARATH RecName: Full=NAC domain-containing protein 75 {ECO:0000303|PubMed:15029955}; Short=ANAC075 {ECO:0000303|PubMed:15029955};	At4g29230	GO:0005634,nucleus; GO:0003700,DNA-binding transcription factor activity; GO:0000976,transcription regulatory region sequence-specific DNA binding; GO:0071555,cell wall organization; GO:0007275,multicellular organism development; GO:0045893,positive regulation of transcription, DNA-templated; GO:0006355,regulation of transcription, DNA-templated; GO:0010321,regulation of vegetative phase change; …	PF02365.15:No apical meristem (NAM) protein	NAC	TF	NAC
Ag10G01492	2.34	2.17	3.24	17.45	17.82	17.61	51	53	66	438	510	496	2.50227	7.08894e-24	5.84042e-23	up	Hic_asm_9	184868112	184869600	+	Ag10G01492	--	--	--	PREDICTED: leucine-rich repeat extensin-like protein 4 [Daucus carota subsp. sativus]	LRX3_ARATH RecName: Full=Leucine-rich repeat extensin-like protein 3; Short=AtLRX3; Short=LRR/EXTENSIN3; AltName: Full=Cell wall hydroxyproline-rich glycoprotein; Flags: Precursor;	At2g19780	GO:0005618,cell wall; GO:0005576,extracellular region; GO:0009505,plant-type cell wall; GO:0009506,plasmodesma; GO:0099503,secretory vesicle; GO:0005199,structural constituent of cell wall; GO:0071555,cell wall organization; GO:0003674,molecular_function; GO:0005198,structural molecule activity; GO:0008150,biological_process; GO:0009987,cellular process; GO:0016043,cellular component organization…	PF13855.6:Leucine rich repeat	--	--	--
Ag10G01493	11.75	9.99	13.73	45.93	48.24	49.39	201	192	220	906	1085	1093	1.74094	5.22239e-17	2.95687e-16	up	Hic_asm_9	184870941	184875505	-	Ag10G01493	--	K20728 vegetative storage protein 2 | (RefSeq) VSP2; vegetative storage protein 2 (A)	ko04016: MAPK signaling pathway - plant	PREDICTED: acid phosphatase 1-like isoform X1 [Daucus carota subsp. sativus]	PPA1_SOLLC RecName: Full=Acid phosphatase 1; EC=3.1.3.2; AltName: Full=Apase-1(1); Flags: Precursor;	At4g29260	GO:0003993,acid phosphatase activity; GO:0003674,molecular_function; GO:0003824,catalytic activity; GO:0016787,hydrolase activity; GO:0016788,hydrolase activity, acting on ester bonds; GO:0016791,phosphatase activity; GO:0042578,phosphoric ester hydrolase activity	PF03767.14:HAD superfamily, subfamily IIIB (Acid phosphatase)	--	--	--
Ag10G01496	7.5	8.99	4.62	12.51	21.95	16.51	26	35	15	50	100	74	1.01992	0.00900102	0.0137691	up	Hic_asm_9	185054338	185054831	+	Ag10G01496	--	--	--	--	--	--	--	--	--	--	--
Ag10G01500	0.15	0.52	0.26	5.16	8.79	5.79	5	19	8	193	375	243	4.12413	3.0602e-24	2.57999e-23	up	Hic_asm_9	185172853	185177009	-	Ag10G01500	--	K01301 N-acetylated-alpha-linked acidic dipeptidase [EC:3.4.17.21] | (RefSeq) Peptidase M28 family protein (A)	--	PREDICTED: probable glutamate carboxypeptidase 2 [Daucus carota subsp. sativus]	LAMP1_ARATH RecName: Full=Probable glutamate carboxypeptidase LAMP1 {ECO:0000305}; EC=3.4.17.21 {ECO:0000305}; AltName: Full=Protein LIKE AMP1 {ECO:0000303|PubMed:25673776};	At5g19740	GO:0005783,endoplasmic reticulum; GO:0005789,endoplasmic reticulum membrane; GO:0016021,integral component of membrane; GO:0005773,vacuole; GO:0004180,carboxypeptidase activity; GO:0046872,metal ion binding; GO:0004181,metallocarboxypeptidase activity; GO:0010073,meristem maintenance; GO:0007275,multicellular organism development; GO:0010075,regulation of meristem growth; GO:0003674,molecular_fun…	PF04253.15:Transferrin receptor-like dimerisation domain	--	--	--
Ag10G01501	0.4	0.6	0.14	1.92	2.35	3.74	6	10	2	33	46	72	2.54887	2.18172e-05	4.64938e-05	up	Hic_asm_9	185180171	185183143	+	Ag10G01501	--	K01051 pectinesterase [EC:3.1.1.11] | (RefSeq) Pectin lyase-like superfamily protein (A)	ko00040: Pentose and glucuronate interconversions; ko01100: Metabolic pathways	PREDICTED: probable pectinesterase 53 [Daucus carota subsp. sativus]	PME53_ARATH RecName: Full=Probable pectinesterase 53; Short=PE 53; EC=3.1.1.11; AltName: Full=Pectin methylesterase 53; Short=AtPME53; Flags: Precursor;	At5g19730	GO:0005618,cell wall; GO:0005737,cytoplasm; GO:0005576,extracellular region; GO:0045330,aspartyl esterase activity; GO:0052689,carboxylic ester hydrolase activity; GO:0030599,pectinesterase activity; GO:0042545,cell wall modification; GO:0045490,pectin catabolic process; GO:0003674,molecular_function; GO:0003824,catalytic activity; GO:0016787,hydrolase activity; GO:0016788,hydrolase activity, act…	PF01095.19:Pectinesterase	--	--	--
Ag10G01504	2.95	3.05	2.82	0.34	0.15	0.24	75	87	67	10	5	8	-3.85904	5.44762e-18	3.27429e-17	down	Hic_asm_9	185214951	185221406	-	Ag10G01504	--	K14497 protein phosphatase 2C [EC:3.1.3.16] | (RefSeq) ABI1; Protein phosphatase 2C family protein (A)	ko04016: MAPK signaling pathway - plant; ko04075: Plant hormone signal transduction	PREDICTED: probable protein phosphatase 2C 6 [Daucus carota subsp. sativus]	P2C06_ORYSJ RecName: Full=Probable protein phosphatase 2C 6 {ECO:0000305}; Short=OsPP2C06 {ECO:0000303|PubMed:19021904}; EC=3.1.3.16 {ECO:0000305}; AltName: Full=ABI1-like protein 1 {ECO:0000305}; Short=OsABI-LIKE1 {ECO:0000303|PubMed:26491145}; Short=OsABIL1 {ECO:0000303|PubMed:26491145};	At4g26080	GO:0005829,cytosol; GO:0005634,nucleus; GO:0046872,metal ion binding; GO:0106306,NA; GO:0106307,NA; GO:0009738,abscisic acid-activated signaling pathway; GO:0003674,molecular_function; GO:0005488,binding; GO:0043167,ion binding; GO:0043169,cation binding; GO:0001101,response to acid chemical; GO:0007165,signal transduction; GO:0007154,cell communication; GO:0008150,biological_process; GO:0009719,…	PF00481.21:Protein phosphatase 2C	--	--	--
Ag10G01505	0.6	0.09	0.43	1.22	1.83	1.94	6	1	4	14	24	25	1.89434	0.0187201	0.0273201	up	Hic_asm_9	185237649	185238329	+	Ag10G01505	--	K11982 E3 ubiquitin-protein ligase RNF115/126 [EC:2.3.2.27] | (RefSeq) RING/U-box superfamily protein (A)	--	hypothetical protein DCAR_012042 [Daucus carota subsp. sativus]	RNG1L_ARATH RecName: Full=E3 ubiquitin-protein ligase RING1-like; EC=2.3.2.27; AltName: Full=RING finger protein 1; AltName: Full=RING-type E3 ubiquitin transferase RING1-like {ECO:0000305};	At5g01980	GO:0005737,cytoplasm; GO:0046872,metal ion binding; GO:0061630,ubiquitin protein ligase activity; GO:0016567,protein ubiquitination; GO:0003674,molecular_function; GO:0005488,binding; GO:0043167,ion binding; GO:0043169,cation binding; GO:0003824,catalytic activity; GO:0004842,ubiquitin-protein transferase activity; GO:0016740,transferase activity; GO:0019787,ubiquitin-like protein transferase act…	PF13639.6:Ring finger domain	--	--	--
[truncated: 12,295 more rows]

## Sheet: Dark_vs_CK
Table S3 Information of all DEGs between Dark_vs_CK
[truncated: 5,927 more rows]

## Sheet: Light_vs_Dark
Table S2 Information of all DEGs between Light_vs_Dark
[truncated: 10,512 more rows]
