# Supplementary material for: Transcriptome Analyses Reveal the Role of Light in Releasing the Morphological Dormancy of Celery Seed by Integrating Plant Hormones, Sugar Metabolism and Endosperm Weakening
Source: Int J Mol Sci. 2022 Sep 4;23(17):10140. doi: 10.3390/ijms231710140 (PMC9456436; doi:10.3390/ijms231710140)
Supplement: Supplementary file 1 [file ijms-23-10140-s001.zip › Table S3.xlsx]

## Sheet: Light_vs_CK
Top 20 KEGG pathways of DEGs in Light_vs_CK
#KEGG_pathway	ko_id	Cluster_frequency	Genome_frequency	P-value	Corrected_P-value	GeneID	KEGG Orthology	hyperlink
Other glycan degradation	ko00511	72 out of 3483 2.0671834625323%	128 out of 9723 1.31646611128253%	1.69144e-06	0.000228344	Ag6G01910;Ag4G00022;Ag7G01388;Ag7G02415;novel.8175;Ag10G02031;AgUnG00449;AgUnG00730;Ag1G00554;Ag1G00810;Ag1G01267;Ag1G02009;Ag2G00996;Ag2G01947;Ag11G03655;Ag11G04351;Ag11G04667;Ag11G04672;Ag11G04817;Ag11G04884;Ag3G01252;Ag3G01297;Ag3G01534;Ag3G01995;Ag3G02111;Ag3G02112;Ag3G02113;Ag4G00750;Ag4G00751;Ag4G00805;Ag4G01477;Ag5G00944;Ag5G01513;Ag5G02248;Ag6G00012;Ag6G00220;Ag6G00295;Ag6G01054;Ag6G01085…	K01190+K01191+K01191+K01191+K01191+K01206+K01206+K01206+K01206+K01206+K01206+K01206+K01206+K01206+K01206+K01206+K01206+K01206+K01206+K01206+K01206+K01206+K01206+K01206+K01206+K01206+K01206+K01206+K01206+K01206+K01206+K01206+K01206+K01206+K01206+K01206+K01206+K01206+K01206+K01206+K01206+K01206+K01206+K01206+K01206+K01206+K01206+K01206+K01206+K01206+K01227+K12309+K12309+K12309+K12309+K12309+K12309+…	https:\\www.genome.jp\dbget-bin\www_bget?map00511
Plant hormone signal transduction	ko04075	367 out of 3483 10.5368934826299%	850 out of 9723 8.74215777023552%	2.18493e-06	0.000294965	Ag10G01871;Ag10G02814;AgUnG00732;AgUnG01118;Ag1G01352;Ag2G00351;Ag2G00367;Ag5G00284;Ag5G00579;Ag5G00881;Ag5G02066;Ag5G02097;Ag6G01418;Ag6G01494;Ag6G02575;Ag7G02012;Ag7G02224;Ag8G02119;Ag9G00060;Ag9G01429;Ag9G02086;Ag9G01021;novel.519;Ag10G01890;Ag10G02139;Ag10G02694;Ag1G01236;Ag1G01585;Ag2G00421;Ag2G01205;Ag2G01242;Ag2G01986;Ag2G02778;Ag2G02948;Ag11G03129;Ag11G04843;Ag3G01056;Ag3G01154;Ag3G02408;…	K12126+K12126+K12126+K12126+K12126+K12126+K12126+K12126+K12126+K12126+K12126+K12126+K12126+K12126+K12126+K12126+K12126+K12126+K12126+K12126+K12126+K13413+K13413+K13415+K13415+K13415+K13415+K13415+K13415+K13415+K13415+K13415+K13415+K13415+K13415+K13415+K13415+K13415+K13415+K13415+K13415+K13415+K13415+K13415+K13415+K13415+K13415+K13415+K13415+K13415+K13415+K13415+K13415+K13415+K13415+K13415+K13415+…	https:\\www.genome.jp\dbget-bin\www_bget?map04075
MAPK signaling pathway - plant	ko04016	235 out of 3483 6.74705713465403%	547 out of 9723 5.62583564743392%	0.000231593	0.031265	Ag1G00064;Ag5G01197;Ag1G00724;Ag1G02019;Ag2G00801;Ag8G01549;Ag9G01021;novel.519;Ag3G01340;Ag3G01758;AgUnG00323;AgUnG00436;AgUnG00542;Ag1G01526;Ag2G02295;Ag2G02425;Ag3G02404;Ag4G01430;Ag4G01545;Ag4G01608;Ag4G01692;Ag4G02020;Ag5G02797;Ag6G00315;Ag6G01081;Ag6G01861;Ag6G02488;Ag7G00719;Ag7G00834;Ag8G00601;Ag8G02168;Ag9G00575;Ag9G02656;novel.5653;novel.763;Ag6G01111;Ag6G01769;Ag7G00866;Ag7G00867;Ag9G0…	K00940+K00940+K02183+K02183+K02183+K02183+K13413+K13413+K13414+K13414+K13416+K13416+K13416+K13416+K13416+K13416+K13416+K13416+K13416+K13416+K13416+K13416+K13416+K13416+K13416+K13416+K13416+K13416+K13416+K13416+K13416+K13416+K13416+K13416+K13416+K13420+K13420+K13420+K13420+K13420+K13422+K13422+K13422+K13422+K13422+K13422+K13422+K13422+K13422+K13422+K13422+K13422+K13422+K13422+K13422+K13422+K13422+…	https:\\www.genome.jp\dbget-bin\www_bget?map04016
Circadian rhythm - plant	ko04712	95 out of 3483 2.72753373528567%	203 out of 9723 2.08783297336213%	0.000753728	0.101753	Ag6G02537;novel.2330;novel.505;Ag2G02629;Ag2G01995;AgUnG00702;Ag5G00966;Ag6G02087;Ag11G04566;Ag8G01883;Ag5G02589;Ag6G02897;Ag7G01332;Ag9G00259;Ag4G01129;Ag9G02618;Ag10G01871;Ag10G02814;AgUnG00732;AgUnG01118;Ag1G01352;Ag2G00351;Ag2G00367;Ag5G00284;Ag5G00579;Ag5G00881;Ag5G02066;Ag5G02097;Ag6G01418;Ag6G01494;Ag6G02575;Ag7G02012;Ag7G02224;Ag8G02119;Ag9G00060;Ag9G01429;Ag9G02086;Ag4G00374;Ag2G02659;Ag…	K00660+K00660+K00660+K03115+K10143+K12115+K12115+K12115+K12116+K12116+K12119+K12120+K12120+K12121+K12124+K12125+K12126+K12126+K12126+K12126+K12126+K12126+K12126+K12126+K12126+K12126+K12126+K12126+K12126+K12126+K12126+K12126+K12126+K12126+K12126+K12126+K12126+K12127+K12128+K12128+K12128+K12128+K12129+K12129+K12130+K12133+K12133+K12133+K12133+K12134+K12134+K12134+K12134+K12134+K12135+K12135+K12135+…	https:\\www.genome.jp\dbget-bin\www_bget?map04712
Photosynthesis - antenna proteins	ko00196	18 out of 3483 0.516795865633075%	27 out of 9723 0.277692070348658%	0.00107529	0.145165	Ag2G00695;Ag10G01029;Ag1G01219;Ag2G02233;AgUnG00678;Ag10G00068;novel.5824;novel.1843;Ag2G00116;Ag2G00117;Ag4G02712;Ag5G01703;Ag5G01719;Ag6G00147;Ag3G02319;Ag1G00776;Ag9G00335;Ag7G01917	K08907+K08907+K08908+K08909+K08910+K08910+K08912+K08912+K08913+K08913+K08914+K08915+K08915+K08915+K08916+K08917+K08917+K14172	https:\\www.genome.jp\dbget-bin\www_bget?map00196
Ascorbate and aldarate metabolism	ko00053	55 out of 3483 1.57909847832328%	112 out of 9723 1.15190784737221%	0.00253867	0.342721	Ag2G01144;Ag5G01891;Ag8G00157;Ag8G01934;Ag9G00017;Ag9G00018;Ag8G01334;Ag1G00760;Ag3G01078;Ag4G00436;Ag4G00790;Ag6G00335;Ag10G02301;Ag10G02673;Ag2G00165;Ag2G00529;Ag2G00729;Ag2G00794;Ag2G01190;Ag2G03025;Ag11G03298;Ag3G01281;Ag3G01719;Ag4G01057;Ag4G01777;Ag4G01860;Ag5G00255;Ag5G00256;Ag6G00624;Ag6G01744;Ag6G02396;Ag6G02635;Ag8G01079;Ag9G01353;Ag1G01694;Ag11G04265;Ag3G01502;Ag6G02306;Ag7G01309;AgUnG…	K00002+K00002+K00002+K00002+K00002+K00002+K00012+K00128+K00128+K00128+K00128+K00128+K00225+K00423+K00423+K00423+K00423+K00423+K00423+K00423+K00423+K00423+K00423+K00423+K00423+K00423+K00423+K00423+K00423+K00423+K00423+K00423+K00423+K00423+K00434+K00434+K00434+K00434+K00434+K00469+K00469+K00469+K08232+K08679+K08679+K08679+K08679+K08679+K08679+K08679+K10046+K12447+K17744+K18649+K21888	https:\\www.genome.jp\dbget-bin\www_bget?map00053
Alanine, aspartate and glutamate metabolism	ko00250	43 out of 3483 1.23456790123457%	84 out of 9723 0.863930885529158%	0.00268794	0.362872	Ag10G02989;Ag10G02525;AgUnG00467;Ag7G01353;Ag4G00205;Ag5G00946;Ag7G00761;Ag1G00545;Ag11G04499;Ag3G01734;novel.3545;Ag4G00630;Ag7G01549;Ag8G01917;Ag3G01041;Ag3G01636;Ag5G01829;Ag7G01535;Ag8G01658;Ag8G01659;Ag2G01489;Ag6G00075;novel.4143;Ag11G04121;Ag3G02397;Ag3G02398;Ag6G02125;Ag6G02126;Ag7G00704;Ag7G00722;Ag7G00726;Ag8G01639;Ag4G00319;Ag5G00644;novel.5084;Ag3G01821;Ag3G02119;Ag3G02120;Ag4G02201;A…	K00261+K00264+K00264+K00811+K00814+K00814+K00814+K00827+K00827+K00827+K00827+K01580+K01580+K01580+K01915+K01915+K01915+K01915+K01915+K01915+K01939+K01940+K01940+K01953+K01953+K01953+K01953+K01953+K01953+K01953+K01953+K01953+K01955+K01955+K01955+K01956+K13051+K13051+K13051+K14272+K14272+K14455+K17761	https:\\www.genome.jp\dbget-bin\www_bget?map00250
DNA replication	ko03030	38 out of 3483 1.09101349411427%	76 out of 9723 0.781651753574%	0.00761908	1	Ag3G01371;Ag11G03980;Ag7G01215;Ag5G00289;Ag3G01394;Ag10G01625;Ag7G02490;Ag10G01648;Ag2G01912;Ag11G04376;Ag7G02181;Ag8G02296;Ag8G00794;Ag7G01137;Ag1G00074;Ag5G02307;AgUnG00480;Ag7G02384;Ag1G00604;Ag6G02202;Ag10G01245;Ag3G02149;Ag6G02506;Ag7G02388;Ag8G00279;Ag9G02746;Ag4G01512;Ag11G04538;Ag9G01561;Ag2G01006;Ag10G00627;Ag2G01828;Ag5G01305;Ag6G00057;Ag7G01670;Ag1G00816;Ag11G04873;Ag8G00833	K02209+K02210+K02212+K02320+K02321+K02324+K02325+K02326+K02326+K02326+K02327+K02540+K02541+K02542+K02684+K02685+K03111+K03111+K04799+K04802+K04802+K07466+K07466+K07466+K07466+K10739+K10740+K10743+K10744+K10747+K10747+K10754+K10755+K10755+K10755+K10756+K10756+K10756	https:\\www.genome.jp\dbget-bin\www_bget?map03030
Phenylpropanoid biosynthesis	ko00940	148 out of 3483 4.24921045076084%	352 out of 9723 3.62028180602695%	0.00813467	1	AgUnG01092;Ag3G00038;Ag3G01031;Ag3G01032;Ag3G01033;Ag3G01034;Ag3G02544;Ag9G00205;Ag10G02471;Ag1G00772;Ag1G01147;Ag1G01932;Ag2G00187;Ag2G00590;Ag2G02687;Ag11G03911;Ag11G04818;Ag3G00839;Ag3G00995;Ag3G01155;Ag3G01930;Ag3G01931;Ag3G02279;Ag3G02683;Ag4G00444;Ag4G01142;Ag4G02602;Ag5G01903;Ag5G01904;Ag5G02339;Ag6G02177;Ag7G00597;Ag8G01251;Ag9G01302;Ag9G01673;Ag9G01825;novel.4830;novel.5376;novel.6387;no…	K00083+K00083+K00083+K00083+K00083+K00083+K00083+K00083+K00430+K00430+K00430+K00430+K00430+K00430+K00430+K00430+K00430+K00430+K00430+K00430+K00430+K00430+K00430+K00430+K00430+K00430+K00430+K00430+K00430+K00430+K00430+K00430+K00430+K00430+K00430+K00430+K00430+K00430+K00430+K00430+K00430+K00487+K00588+K00588+K00588+K00588+K00588+K00588+K01188+K01188+K01188+K01188+K01188+K01188+K01904+K01904+K01904+…	https:\\www.genome.jp\dbget-bin\www_bget?map00940
Stilbenoid, diarylheptanoid and gingerol biosynthesis	ko00945	24 out of 3483 0.689061154177433%	44 out of 9723 0.452535225753368%	0.00840139	1	Ag2G01159;AgUnG01327;Ag1G01683;Ag1G01684;Ag2G01475;Ag6G02620;Ag9G00159;Ag10G02214;Ag10G02216;AgUnG00015;Ag2G00405;Ag2G00488;Ag2G02785;Ag3G02839;Ag4G00071;Ag4G02676;Ag5G00189;Ag5G01757;Ag6G01800;Ag7G00176;Ag9G02393;novel.5052;novel.6377;novel.2157	K00487+K00588+K00588+K00588+K00588+K00588+K00588+K09754+K13065+K13065+K13065+K13065+K13065+K13065+K13065+K13065+K13065+K13065+K13065+K13065+K13065+K13065+K13065+K13065	https:\\www.genome.jp\dbget-bin\www_bget?map00945
Base excision repair	ko03410	34 out of 3483 0.97616996841803%	67 out of 9723 0.689087730124447%	0.00848898	1	Ag7G01050;Ag2G00291;Ag8G00728;Ag8G02077;novel.5009;novel.5010;novel.5273;Ag10G01625;Ag7G02490;Ag10G01648;Ag2G01912;Ag11G04376;Ag7G02181;Ag6G00349;Ag11G03052;Ag8G01986;Ag1G00604;Ag6G02202;Ag10G01245;Ag5G00150;Ag4G02435;Ag2G01006;Ag10G00627;AgUnG00008;Ag2G02945;Ag11G04551;Ag3G02234;Ag7G00039;Ag8G00988;Ag9G02853;Ag10G01630;Ag10G01818;Ag1G00286;Ag10G00021	K01142+K01246+K01246+K01246+K01246+K01246+K01246+K02324+K02325+K02326+K02326+K02326+K02327+K03512+K03575+K03648+K04799+K04802+K04802+K10563+K10569+K10747+K10747+K10773+K10773+K10773+K10773+K10773+K10773+K10773+K10798+K10798+K10798+K10801	https:\\www.genome.jp\dbget-bin\www_bget?map03410
Biosynthesis of secondary metabolites	ko01110	847 out of 3483 24.3181165661786%	2245 out of 9723 23.0895814049162%	0.0170731	1	Ag11G04784;Ag6G01927;Ag7G01242;Ag2G01144;Ag5G01891;Ag8G00157;Ag8G01934;Ag9G00017;Ag9G00018;Ag10G02333;Ag2G02009;Ag4G00736;AgUnG00615;Ag6G01730;Ag2G02988;Ag4G02155;Ag1G00107;Ag8G01507;Ag2G00007;Ag11G03174;Ag2G00553;Ag3G00893;Ag5G02291;Ag9G00195;Ag10G02240;Ag3G02812;Ag6G00264;AgUnG01092;Ag3G00038;Ag3G01031;Ag3G01032;Ag3G01033;Ag3G01034;Ag3G02544;Ag9G00205;Ag4G01862;Ag4G01863;Ag1G00760;Ag3G01078;Ag4…	K00001+K00001+K00001+K00002+K00002+K00002+K00002+K00002+K00002+K00006+K00006+K00006+K00016+K00016+K00021+K00021+K00025+K00025+K00026+K00026+K00036+K00036+K00036+K00058+K00059+K00059+K00059+K00083+K00083+K00083+K00083+K00083+K00083+K00083+K00083+K00121+K00121+K00128+K00128+K00128+K00128+K00128+K00133+K00134+K00162+K00166+K00167+K00208+K00208+K00213+K00215+K00218+K00218+K00224+K00224+K00224+K00225+…	https:\\www.genome.jp\dbget-bin\www_bget?map01110
Flavonoid biosynthesis	ko00941	44 out of 3483 1.26327878265863%	94 out of 9723 0.966779800473105%	0.0180043	1	Ag4G01825;Ag9G01272;novel.2712;Ag2G01159;AgUnG01327;Ag1G01683;Ag1G01684;Ag2G01475;Ag6G02620;Ag9G00159;Ag6G02537;novel.2330;novel.505;Ag2G00213;Ag2G01438;Ag8G00089;Ag3G01066;Ag4G00102;Ag4G00344;Ag5G00047;Ag7G02035;Ag10G02214;Ag10G02216;AgUnG00015;Ag2G00405;Ag2G00488;Ag2G02785;Ag3G02839;Ag4G00071;Ag4G02676;Ag5G00189;Ag5G01757;Ag6G01800;Ag7G00176;Ag9G02393;novel.5052;novel.6377;novel.2157;Ag2G02190;…	K00475+K00475+K00475+K00487+K00588+K00588+K00588+K00588+K00588+K00588+K00660+K00660+K00660+K01859+K01859+K05277+K05278+K05278+K05278+K05278+K05278+K09754+K13065+K13065+K13065+K13065+K13065+K13065+K13065+K13065+K13065+K13065+K13065+K13065+K13065+K13065+K13065+K13065+K13082+K13082+K13082+K13082+K13082+K13082	https:\\www.genome.jp\dbget-bin\www_bget?map00941
Zeatin biosynthesis	ko00908	54 out of 3483 1.55038759689922%	121 out of 9723 1.24447187082176%	0.027574	1	Ag4G02291;Ag7G00414;Ag10G02614;Ag6G02704;Ag9G00624;novel.1599;Ag2G00841;Ag2G00842;Ag11G04159;Ag11G04160;Ag4G02129;Ag9G00551;novel.6431;Ag10G02321;Ag10G02340;Ag1G00040;Ag1G00571;Ag1G01525;Ag2G00380;Ag2G01515;Ag2G02965;Ag11G04540;Ag3G00767;Ag3G00769;Ag3G02653;Ag4G02563;Ag7G00523;Ag7G00603;Ag7G01290;Ag8G01106;Ag9G00490;Ag10G01965;AgUnG01082;Ag1G00785;Ag1G00788;Ag1G00789;Ag1G01826;Ag2G00992;Ag2G01844…	K00279+K00279+K10717+K10717+K10717+K10760+K13493+K13493+K13493+K13493+K13493+K13493+K13493+K13496+K13496+K13496+K13496+K13496+K13496+K13496+K13496+K13496+K13496+K13496+K13496+K13496+K13496+K13496+K13496+K13496+K13496+K23452+K23452+K23452+K23452+K23452+K23452+K23452+K23452+K23452+K23452+K23452+K23452+K23452+K23452+K23452+K23452+K23452+K23452+K23452+K23452+K23452+K23452+K23452	https:\\www.genome.jp\dbget-bin\www_bget?map00908
Pyruvate metabolism	ko00620	71 out of 3483 2.03847258110824%	164 out of 9723 1.68672220508074%	0.0278765	1	Ag11G04784;Ag6G01927;Ag7G01242;Ag2G01144;Ag5G01891;Ag8G00157;Ag8G01934;Ag9G00017;Ag9G00018;AgUnG00615;Ag6G01730;Ag1G00107;Ag8G01507;Ag2G00007;Ag11G03174;Ag10G00235;Ag10G00348;novel.7410;Ag5G01588;Ag8G00334;Ag8G00335;Ag9G02630;Ag3G00699;Ag4G01862;Ag4G01863;Ag1G00760;Ag3G01078;Ag4G00436;Ag4G00790;Ag6G00335;Ag7G00928;Ag1G00485;Ag5G02344;Ag2G00087;Ag11G03228;AgUnG00100;Ag11G04555;Ag3G01325;Ag5G02035;…	K00001+K00001+K00001+K00002+K00002+K00002+K00002+K00002+K00002+K00016+K00016+K00025+K00025+K00026+K00026+K00028+K00028+K00028+K00029+K00029+K00029+K00029+K00102+K00121+K00121+K00128+K00128+K00128+K00128+K00128+K00162+K00382+K00382+K00626+K00626+K00627+K00627+K00627+K00627+K00627+K00873+K00873+K00873+K00873+K00873+K00873+K00873+K00873+K01006+K01512+K01595+K01595+K01610+K01610+K01649+K01679+K01759+…	https:\\www.genome.jp\dbget-bin\www_bget?map00620
Vitamin B6 metabolism	ko00750	14 out of 3483 0.401952339936836%	25 out of 9723 0.257122287359868%	0.0310577	1	Ag6G01539;novel.3605;AgUnG01342;Ag5G00908;Ag10G01653;Ag11G03533;Ag4G02625;Ag5G02595;Ag6G01965;Ag7G02037;Ag5G00848;Ag5G01700;Ag8G00093;Ag5G01686	K00275+K00831+K01733+K01733+K05275+K05275+K05275+K05275+K05275+K05275+K06215+K06215+K06215+K13248	https:\\www.genome.jp\dbget-bin\www_bget?map00750
Starch and sucrose metabolism	ko00500	146 out of 3483 4.19178868791272%	361 out of 9723 3.7128458294765%	0.0359182	1	Ag1G01479;Ag5G00090;Ag6G02151;Ag7G00784;Ag3G01614;Ag5G01481;Ag8G00390;Ag9G01888;Ag9G02275;novel.3329;Ag10G01905;Ag2G02857;Ag3G01529;Ag2G03011;Ag4G01459;Ag10G02383;Ag2G02103;Ag6G00902;novel.5906;Ag3G01461;Ag4G02469;Ag10G02656;Ag5G02835;Ag8G01208;Ag7G01553;Ag1G00960;Ag11G03210;Ag3G02464;Ag4G02300;Ag9G00069;Ag10G02674;Ag11G04994;Ag3G01707;Ag4G01776;Ag7G02440;Ag8G00682;AgUnG00317;Ag5G00102;Ag5G02491;…	K00688+K00688+K00688+K00688+K00695+K00695+K00695+K00695+K00695+K00695+K00696+K00696+K00696+K00700+K00700+K00703+K00703+K00703+K00703+K00705+K00705+K00847+K00847+K00847+K00963+K00975+K00975+K00975+K00975+K00975+K01087+K01087+K01087+K01087+K01087+K01087+K01176+K01176+K01176+K01176+K01177+K01177+K01177+K01177+K01177+K01177+K01179+K01179+K01179+K01179+K01179+K01179+K01179+K01179+K01179+K01179+K01179+…	https:\\www.genome.jp\dbget-bin\www_bget?map00500
Indole alkaloid biosynthesis	ko00901	11 out of 3483 0.315819695664657%	19 out of 9723 0.1954129383935%	0.0409636	1	Ag6G01134;Ag10G01353;Ag10G02286;Ag10G02288;Ag10G02289;Ag11G04802;Ag3G00922;Ag3G02107;Ag3G02796;Ag4G00686;Ag8G01220	K01593+K01593+K01757+K01757+K01757+K01757+K01757+K01757+K01757+K01757+K01757	https:\\www.genome.jp\dbget-bin\www_bget?map00901
Steroid biosynthesis	ko00100	29 out of 3483 0.832615561297732%	62 out of 9723 0.637663272652473%	0.0490504	1	Ag7G02242;Ag4G00532;Ag5G00461;Ag1G00657;Ag3G00102;Ag6G02915;Ag8G01962;Ag7G01747;Ag1G00072;Ag9G00013;Ag9G02722;Ag11G03261;Ag3G00903;Ag4G00706;Ag6G02636;Ag7G00244;Ag7G01463;Ag9G00405;Ag2G02819;Ag7G01792;Ag9G00846;Ag4G00224;Ag1G02136;Ag9G01970;Ag8G00791;Ag3G01395;Ag11G03067;Ag7G01141;Ag8G01237	K00213+K00227+K00227+K00511+K00511+K00511+K00511+K00559+K00801+K00801+K00801+K01052+K01052+K01052+K01052+K01052+K01052+K01052+K01853+K08242+K08242+K08246+K09828+K09828+K09832+K14674+K23558+K23558+K23558	https:\\www.genome.jp\dbget-bin\www_bget?map00100
Monobactam biosynthesis	ko00261	7 out of 3483 0.200976169968418%	11 out of 9723 0.113133806438342%	0.0565586	1	Ag9G02070;Ag9G02008;Ag3G01960;novel.4153;Ag7G01156;Ag3G02514;Ag4G01965	K00133+K00215+K00928+K01714+K12524+K13811+K13811	https:\\www.genome.jp\dbget-bin\www_bget?map00261

## Sheet: Dark_vs_CK
Top 20 KEGG pathways of DEGs in Dark_vs_CK
#KEGG_pathway	ko_id	Cluster_frequency	Genome_frequency	P-value	Corrected_P-value	GeneID	KEGG Orthology	hyperlink
Biosynthesis of unsaturated fatty acids	ko01040	37 out of 1641 2.25472273004266%	74 out of 9723 0.76108197058521%	4.78929e-11	6.36976e-09	Ag2G01767;Ag11G03414;Ag11G05026;Ag8G00633;Ag10G00934;Ag1G01054;Ag8G01273;Ag10G02707;Ag10G03019;Ag2G01462;Ag2G01463;Ag2G01464;Ag2G02793;Ag11G05014;Ag3G01479;Ag3G01480;Ag3G01481;Ag3G01482;Ag3G01483;Ag5G00520;Ag7G01543;Ag8G00360;Ag8G00515;Ag8G00516;Ag8G00517;Ag8G00518;Ag8G00519;Ag8G00554;Ag8G00555;Ag8G00556;Ag8G00557;Ag8G00558;Ag8G00870;Ag8G00871;Ag10G01160;Ag10G01161;Ag10G01144	K00232+K00232+K00232+K00232+K00232+K03921+K03921+K10256+K10256+K10256+K10256+K10256+K10256+K10256+K10256+K10256+K10256+K10256+K10256+K10256+K10256+K10256+K10256+K10256+K10256+K10256+K10256+K10256+K10256+K10256+K10256+K10256+K10256+K10256+K10256+K10256+K10258	https:\\www.genome.jp\dbget-bin\www_bget?map01040
Fatty acid metabolism	ko01212	53 out of 1641 3.2297379646557%	175 out of 9723 1.79985601151908%	7.05373e-06	0.000938146	Ag3G02812;Ag2G01767;Ag11G03414;Ag11G05026;Ag8G00633;Ag10G00934;AgUnG01152;Ag11G03625;Ag3G01549;Ag4G01222;Ag4G02747;Ag5G00840;Ag8G02131;Ag9G01768;Ag9G02018;Ag1G01054;Ag8G01273;Ag7G00896;Ag7G00899;Ag10G02707;Ag10G03019;Ag2G01462;Ag2G01463;Ag2G01464;Ag2G02793;Ag11G05014;Ag3G01479;Ag3G01480;Ag3G01481;Ag3G01482;Ag3G01483;Ag5G00520;Ag7G01543;Ag8G00360;Ag8G00515;Ag8G00516;Ag8G00517;Ag8G00518;Ag8G00519;A…	K00059+K00232+K00232+K00232+K00232+K00232+K00249+K01897+K01897+K01897+K01897+K01897+K01897+K01897+K01961+K03921+K03921+K09458+K09458+K10256+K10256+K10256+K10256+K10256+K10256+K10256+K10256+K10256+K10256+K10256+K10256+K10256+K10256+K10256+K10256+K10256+K10256+K10256+K10256+K10256+K10256+K10256+K10256+K10256+K10256+K10256+K10256+K10256+K10258+K10527+K10527+K10781+K11262	https:\\www.genome.jp\dbget-bin\www_bget?map01212
Other glycan degradation	ko00511	36 out of 1641 2.19378427787934%	128 out of 9723 1.31646611128253%	0.000945907	0.125806	Ag6G01910;Ag4G00022;Ag7G01388;Ag7G02415;Ag10G02031;AgUnG00449;Ag2G00551;Ag2G00996;Ag11G03655;Ag11G04667;Ag11G04672;Ag11G04884;Ag3G01252;Ag3G01297;Ag3G01533;Ag3G01534;Ag3G01547;Ag3G01995;Ag4G00805;Ag7G02460;novel.6411;AgUnG00766;Ag1G01718;Ag3G00449;Ag4G00440;Ag4G01306;Ag6G01400;Ag9G00879;Ag10G01453;Ag10G01454;novel.7532;Ag6G01986;Ag10G01094;Ag6G02639;Ag1G00827;Ag5G02159	K01190+K01191+K01191+K01191+K01206+K01206+K01206+K01206+K01206+K01206+K01206+K01206+K01206+K01206+K01206+K01206+K01206+K01206+K01206+K01206+K01206+K12309+K12309+K12309+K12309+K12309+K12309+K12309+K12309+K12309+K12309+K12373+K12373+K15923+K17108+K17108	https:\\www.genome.jp\dbget-bin\www_bget?map00511
Fatty acid degradation	ko00071	29 out of 1641 1.76721511273614%	111 out of 9723 1.14162295587782%	0.00876972	1	Ag11G04784;Ag4G01862;Ag4G00436;Ag8G01749;Ag10G00147;Ag2G01767;Ag11G03414;Ag11G05026;Ag8G00633;Ag10G00934;AgUnG01152;Ag11G03625;Ag3G01549;Ag4G01222;Ag4G02747;Ag5G00840;Ag8G02131;Ag9G01768;Ag8G00561;Ag8G00562;Ag8G00659;Ag8G00661;Ag8G00757;AgUnG00054;Ag8G01723;Ag3G01886;Ag4G01721;Ag5G01084;Ag6G01653	K00001+K00121+K00128+K00128+K00128+K00232+K00232+K00232+K00232+K00232+K00249+K01897+K01897+K01897+K01897+K01897+K01897+K01897+K07517+K07517+K07517+K07517+K07517+K10527+K10527+K18857+K18857+K20495+K20495	https:\\www.genome.jp\dbget-bin\www_bget?map00071
Glycosaminoglycan degradation	ko00531	16 out of 1641 0.975015234613041%	53 out of 9723 0.545099249202921%	0.0116528	1	Ag3G02734;Ag5G02777;Ag2G02497;Ag11G03620;AgUnG00766;Ag1G01718;Ag3G00449;Ag4G00440;Ag4G01306;Ag6G01400;Ag9G00879;Ag10G01453;Ag10G01454;novel.7532;Ag6G01986;Ag10G01094	K07964+K07964+K10532+K10532+K12309+K12309+K12309+K12309+K12309+K12309+K12309+K12309+K12309+K12309+K12373+K12373	https:\\www.genome.jp\dbget-bin\www_bget?map00531
Pyruvate metabolism	ko00620	39 out of 1641 2.37659963436929%	164 out of 9723 1.68672220508074%	0.0140145	1	Ag11G04784;Ag8G00157;Ag5G00615;Ag10G00348;AgUnG00717;AgUnG00724;Ag5G01588;Ag8G00334;Ag8G00335;Ag9G01128;Ag9G02630;Ag3G00699;Ag4G01862;Ag4G00436;Ag8G01749;Ag10G00147;Ag2G02196;Ag1G00485;Ag10G02998;Ag1G02083;Ag2G02065;Ag2G02950;Ag11G04553;Ag8G01942;Ag9G02093;Ag10G00973;Ag5G02463;Ag3G02667;Ag2G01645;Ag11G03432;Ag5G00390;Ag5G00391;Ag4G00231;Ag7G01376;Ag5G02341;Ag9G02018;Ag4G01756;Ag3G01886;Ag4G01721	K00001+K00002+K00026+K00028+K00029+K00029+K00029+K00029+K00029+K00029+K00029+K00102+K00121+K00128+K00128+K00128+K00161+K00382+K00873+K00873+K00873+K00873+K00873+K00873+K00873+K00873+K01006+K01512+K01595+K01595+K01610+K01610+K01638+K01895+K01913+K01961+K11262+K18857+K18857	https:\\www.genome.jp\dbget-bin\www_bget?map00620
Carbon metabolism	ko01200	88 out of 1641 5.36258379037172%	420 out of 9723 4.31965442764579%	0.0151554	1	Ag5G00615;Ag10G00348;AgUnG00717;AgUnG00724;Ag5G01588;Ag8G00334;Ag8G00335;Ag9G01128;Ag9G02630;Ag11G04481;Ag3G00893;Ag7G01986;Ag4G01862;novel.7678;Ag6G02874;Ag6G02927;Ag7G01521;Ag2G02196;Ag11G05041;Ag2G01767;Ag11G03414;Ag11G05026;Ag8G00633;Ag10G00934;Ag10G02989;Ag1G00485;Ag5G00373;Ag6G00884;Ag11G04992;Ag6G01741;Ag2G01707;Ag11G03737;novel.7605;Ag9G00985;Ag1G00996;Ag6G01437;Ag2G02600;Ag7G00335;Ag7G00…	K00026+K00028+K00029+K00029+K00029+K00029+K00029+K00029+K00029+K00030+K00036+K00036+K00121+K00134+K00140+K00140+K00140+K00161+K00164+K00232+K00232+K00232+K00232+K00232+K00261+K00382+K00600+K00605+K00616+K00616+K00640+K00640+K00640+K00658+K00844+K00844+K00850+K00850+K00855+K00863+K00873+K00873+K00873+K00873+K00873+K00873+K00873+K00873+K00948+K01006+K01057+K01070+K01070+K01455+K01595+K01595+K01602+…	https:\\www.genome.jp\dbget-bin\www_bget?map01200
Protein processing in endoplasmic reticulum	ko04141	87 out of 1641 5.30164533820841%	416 out of 9723 4.27851486166821%	0.0164151	1	Ag1G01235;Ag1G00161;Ag5G01092;novel.4722;novel.4170;Ag6G02535;Ag10G01132;novel.1291;Ag10G02585;AgUnG00358;Ag1G01087;Ag2G02046;Ag3G00501;Ag11G04762;Ag7G00239;Ag8G00340;Ag3G00223;Ag9G01531;AgUnG01408;Ag3G00572;Ag4G00703;Ag4G02128;Ag11G03560;Ag3G02531;Ag10G01708;Ag2G01826;novel.786;Ag1G01971;novel.2095;Ag2G01730;Ag4G00209;Ag10G02094;Ag11G03079;Ag3G01799;Ag4G01374;Ag8G01841;Ag8G02271;Ag10G01565;Ag3G0…	K01228+K01456+K03094+K03094+K03094+K03283+K03283+K03283+K04079+K04079+K04079+K04079+K04079+K05546+K05546+K07151+K07765+K08057+K08288+K09486+K09486+K09486+K09487+K09487+K09503+K09503+K09503+K09518+K09518+K09523+K09523+K09561+K09561+K09561+K09561+K09561+K09561+K09562+K09580+K09584+K10085+K10575+K10575+K10597+K10601+K10661+K10661+K10661+K10666+K10666+K10950+K11718+K11863+K12666+K13525+K13525+K13989+…	https:\\www.genome.jp\dbget-bin\www_bget?map04141
MAPK signaling pathway - plant	ko04016	111 out of 1641 6.76416819012797%	547 out of 9723 5.62583564743392%	0.0179066	1	Ag5G01197;Ag10G02180;Ag1G02019;Ag3G02563;Ag9G01021;Ag10G01539;Ag1G01526;Ag2G02295;Ag2G02425;Ag3G01945;Ag3G02404;Ag6G00315;Ag6G01081;Ag7G00719;Ag8G02168;novel.5653;novel.238;novel.1989;Ag7G00866;AgUnG00471;AgUnG00473;Ag11G03856;Ag4G01887;Ag5G00228;Ag5G00986;Ag5G01278;Ag6G00790;Ag9G02155;Ag3G01978;Ag1G01480;Ag1G02022;Ag7G00587;Ag9G02376;Ag1G00215;Ag2G00383;Ag2G01874;Ag11G03789;Ag4G00055;Ag5G00198;A…	K00940+K02183+K02183+K03781+K13413+K13416+K13416+K13416+K13416+K13416+K13416+K13416+K13416+K13416+K13416+K13416+K13416+K13416+K13420+K13422+K13422+K13422+K13422+K13422+K13422+K13422+K13422+K13422+K13423+K13424+K13424+K13424+K13424+K13425+K13425+K13425+K13425+K13447+K13447+K13447+K13447+K13449+K14496+K14496+K14496+K14496+K14497+K14497+K14497+K14497+K14498+K14509+K14509+K14509+K14509+K14510+K14510+…	https:\\www.genome.jp\dbget-bin\www_bget?map04016
Ascorbate and aldarate metabolism	ko00053	28 out of 1641 1.70627666057282%	112 out of 9723 1.15190784737221%	0.0179579	1	Ag8G00157;Ag4G00950;Ag5G00093;Ag4G00436;Ag8G01749;Ag10G00147;Ag10G02673;Ag2G00165;Ag2G01190;Ag2G03025;Ag3G01281;Ag4G01057;Ag4G01777;Ag4G01860;Ag6G02396;Ag6G02635;Ag8G01079;Ag9G01353;AgUnG00057;Ag5G01696;Ag11G03795;Ag2G02736;Ag8G02142;Ag9G02436;Ag9G01613;Ag5G02530;Ag5G02627;Ag1G00417	K00002+K00012+K00012+K00128+K00128+K00128+K00423+K00423+K00423+K00423+K00423+K00423+K00423+K00423+K00423+K00423+K00423+K00423+K00469+K00469+K08232+K08679+K08679+K08679+K10047+K17744+K17744+K21888	https:\\www.genome.jp\dbget-bin\www_bget?map00053
Plant hormone signal transduction	ko04075	166 out of 1641 10.1157830591103%	850 out of 9723 8.74215777023552%	0.0185401	1	Ag10G02814;AgUnG01118;Ag9G00060;Ag9G01429;Ag9G01021;Ag10G02139;Ag2G00421;Ag2G01242;Ag2G01986;Ag2G02778;Ag11G03129;Ag11G04843;Ag3G02408;Ag4G00864;Ag4G02239;Ag6G01073;Ag7G00830;Ag8G01911;Ag9G01203;Ag9G02871;novel.3514;Ag10G01539;Ag1G01526;Ag2G02295;Ag2G02425;Ag3G01945;Ag3G02404;Ag6G00315;Ag6G01081;Ag7G00719;Ag8G02168;novel.5653;novel.238;novel.1989;AgUnG00471;AgUnG00473;Ag11G03856;Ag4G01887;Ag5G002…	K12126+K12126+K12126+K12126+K13413+K13415+K13415+K13415+K13415+K13415+K13415+K13415+K13415+K13415+K13415+K13415+K13415+K13415+K13415+K13415+K13415+K13416+K13416+K13416+K13416+K13416+K13416+K13416+K13416+K13416+K13416+K13416+K13416+K13416+K13422+K13422+K13422+K13422+K13422+K13422+K13422+K13422+K13422+K13449+K13463+K13464+K13464+K13464+K13464+K13946+K14431+K14431+K14431+K14431+K14431+K14431+K14431+…	https:\\www.genome.jp\dbget-bin\www_bget?map04075
Glycosphingolipid biosynthesis - ganglio series	ko00604	12 out of 1641 0.731261425959781%	38 out of 9723 0.390825876787%	0.0189561	1	AgUnG00766;Ag1G01718;Ag3G00449;Ag4G00440;Ag4G01306;Ag6G01400;Ag9G00879;Ag10G01453;Ag10G01454;novel.7532;Ag6G01986;Ag10G01094	K12309+K12309+K12309+K12309+K12309+K12309+K12309+K12309+K12309+K12309+K12373+K12373	https:\\www.genome.jp\dbget-bin\www_bget?map00604
Thiamine metabolism	ko00730	10 out of 1641 0.60938452163315%	31 out of 9723 0.318831636326237%	0.0267228	1	Ag11G04676;Ag3G00899;Ag8G01033;Ag3G01648;Ag4G02229;Ag10G00055;Ag11G04140;Ag6G02145;Ag1G02000;Ag8G01765	K00939+K00939+K00949+K01662+K01662+K01662+K03147+K03147+K20896+K20896	https:\\www.genome.jp\dbget-bin\www_bget?map00730
Carbon fixation in photosynthetic organisms	ko00710	26 out of 1641 1.58439975624619%	108 out of 9723 1.11076828139463%	0.0343265	1	Ag5G00615;Ag10G00348;AgUnG00717;AgUnG00724;Ag5G01588;Ag8G00334;Ag8G00335;Ag9G01128;Ag9G02630;novel.7678;Ag7G00546;Ag5G02463;Ag2G01645;Ag11G03432;Ag1G01569;Ag5G00390;Ag5G00391;Ag5G00547;novel.7466;novel.2008;novel.2964;Ag6G00541;Ag8G01835;Ag5G02216;Ag6G00065;Ag6G00306	K00026+K00028+K00029+K00029+K00029+K00029+K00029+K00029+K00029+K00134+K00855+K01006+K01595+K01595+K01602+K01610+K01610+K01623+K01623+K01623+K01623+K01807+K01807+K14272+K14272+K14272	https:\\www.genome.jp\dbget-bin\www_bget?map00710
Starch and sucrose metabolism	ko00500	74 out of 1641 4.50944546008531%	361 out of 9723 3.7128458294765%	0.0382886	1	Ag5G00090;Ag6G02151;Ag7G00784;Ag5G01481;Ag9G01888;Ag10G01905;Ag5G02141;Ag2G03011;Ag4G01459;Ag2G02103;Ag6G00902;Ag8G00802;Ag1G00996;Ag6G01437;Ag10G02656;Ag5G02835;Ag7G01553;Ag1G00960;Ag9G00069;Ag10G02674;Ag11G04994;Ag3G01707;Ag4G01776;Ag4G02730;Ag8G00682;AgUnG00317;Ag5G00102;Ag5G02491;Ag11G03322;Ag5G01069;Ag5G02442;Ag5G02639;Ag6G00749;Ag1G00070;Ag11G05063;Ag3G02516;Ag8G01869;Ag9G02274;Ag5G01487;Ag…	K00688+K00688+K00688+K00695+K00695+K00696+K00696+K00700+K00700+K00703+K00703+K00703+K00844+K00844+K00847+K00847+K00963+K00975+K00975+K01087+K01087+K01087+K01087+K01087+K01087+K01176+K01176+K01176+K01177+K01177+K01177+K01177+K01177+K01179+K01179+K01179+K01179+K01179+K01188+K01188+K01193+K01214+K01214+K01214+K01513+K05349+K16055+K16055+K16055+K16055+K16055+K16055+K19891+K19891+K19891+K19891+K19891+…	https:\\www.genome.jp\dbget-bin\www_bget?map00500
Homologous recombination	ko03440	22 out of 1641 1.34064594759293%	90 out of 9723 0.925640234495526%	0.0418334	1	Ag7G02181;Ag9G00955;Ag5G02878;Ag10G02923;Ag6G00560;Ag10G01381;Ag5G00682;Ag7G00780;Ag10G00013;Ag10G00184;Ag8G00748;Ag5G01589;Ag7G02083;Ag9G02746;Ag11G03750;Ag7G01212;Ag10G01326;Ag3G00343;Ag6G01868;Ag7G00136;Ag8G00366;Ag5G02499	K02327+K02335+K03165+K03553+K03655+K04482+K04728+K07466+K08775+K08775+K10683+K10728+K10728+K10739+K10866+K10875+K10875+K10879+K10901+K10901+K10901+K15362	https:\\www.genome.jp\dbget-bin\www_bget?map03440
Vitamin B6 metabolism	ko00750	8 out of 1641 0.48750761730652%	25 out of 9723 0.257122287359868%	0.0475155	1	Ag5G00365;Ag5G00908;Ag6G01384;Ag10G01653;Ag7G02037;Ag10G02202;Ag5G00848;Ag6G01406	K00868+K01733+K01733+K05275+K05275+K06215+K06215+K13248	https:\\www.genome.jp\dbget-bin\www_bget?map00750
Fructose and mannose metabolism	ko00051	22 out of 1641 1.34064594759293%	92 out of 9723 0.946210017484316%	0.051965	1	Ag2G01959;Ag1G00996;Ag6G01437;Ag10G02656;Ag5G02835;Ag2G02600;Ag7G00335;Ag4G00577;Ag1G01166;novel.8038;Ag3G00830;Ag10G01197;Ag5G00547;novel.7466;novel.2008;novel.2964;Ag4G00422;Ag4G00528;Ag3G00482;Ag3G01530;Ag3G01531;Ag7G02212	K00008+K00844+K00844+K00847+K00847+K00850+K00850+K00863+K00895+K00895+K00966+K00966+K01623+K01623+K01623+K01623+K01711+K01809+K19355+K19355+K19355+K19355	https:\\www.genome.jp\dbget-bin\www_bget?map00051
Glycolysis / Gluconeogenesis	ko00010	43 out of 1641 2.62035344302255%	204 out of 9723 2.09811786485653%	0.0666177	1	Ag11G04784;Ag8G00157;Ag4G01862;Ag4G00436;Ag8G01749;Ag10G00147;novel.7678;Ag2G02196;Ag1G00485;Ag1G00996;Ag6G01437;Ag2G02600;Ag7G00335;Ag10G02998;Ag1G02083;Ag2G02065;Ag2G02950;Ag11G04553;Ag8G01942;Ag9G02093;Ag10G00973;Ag1G01166;novel.8038;Ag5G02463;Ag2G01122;Ag6G01053;Ag10G00944;Ag5G00390;Ag5G00391;Ag5G00547;novel.7466;novel.2008;novel.2964;Ag5G00620;Ag6G01832;Ag4G02724;Ag7G01376;Ag5G02341;Ag10G013…	K00001+K00002+K00121+K00128+K00128+K00128+K00134+K00161+K00382+K00844+K00844+K00850+K00850+K00873+K00873+K00873+K00873+K00873+K00873+K00873+K00873+K00895+K00895+K01006+K01568+K01568+K01568+K01610+K01610+K01623+K01623+K01623+K01623+K01785+K01785+K01834+K01895+K01913+K03103+K15633+K15634+K18857+K18857	https:\\www.genome.jp\dbget-bin\www_bget?map00010
Glyoxylate and dicarboxylate metabolism	ko00630	27 out of 1641 1.64533820840951%	121 out of 9723 1.24447187082176%	0.0724217	1	Ag5G00615;Ag1G00485;Ag5G00373;Ag6G00884;Ag6G01710;Ag5G00326;Ag1G01569;Ag2G00515;Ag3G00802;Ag4G00231;Ag9G00972;Ag7G01376;Ag5G02341;Ag3G01636;Ag8G01658;Ag8G01659;Ag3G02563;Ag5G02216;Ag6G00065;Ag6G00306;Ag10G02196;Ag6G01783;Ag6G01784;Ag1G01705;Ag8G01164;Ag10G02619;Ag4G01709	K00026+K00382+K00600+K00605+K01433+K01455+K01602+K01637+K01637+K01638+K01681+K01895+K01913+K01915+K01915+K01915+K03781+K14272+K14272+K14272+K15919+K15919+K15919+K19269+K19269+K22133+K22133	https:\\www.genome.jp\dbget-bin\www_bget?map00630

## Sheet: Light_vs_Dark
Top 20 KEGG pathways of DEGs in Light_vs_Dark
#KEGG_pathway	ko_id	Cluster_frequency	Genome_frequency	P-value	Corrected_P-value	GeneID	KEGG Orthology	hyperlink
Other glycan degradation	ko00511	68 out of 2924 2.32558139534884%	128 out of 9723 1.31646611128253%	3.73117e-08	4.99977e-06	Ag7G02415;novel.1453;Ag10G02031;AgUnG00449;AgUnG00730;Ag1G00554;Ag1G00810;Ag1G01267;Ag1G02009;Ag2G00551;Ag2G01947;Ag11G03655;Ag11G04351;Ag11G04667;Ag11G04672;Ag11G04817;Ag11G04884;Ag3G01297;Ag3G01534;Ag3G01547;Ag3G01995;Ag3G02111;Ag3G02112;Ag3G02113;Ag4G00750;Ag4G00751;Ag4G00805;Ag4G01477;Ag5G00944;Ag5G01513;Ag5G02248;Ag6G00012;Ag6G00220;Ag6G00295;Ag6G01054;Ag6G01085;Ag6G01424;Ag7G01224;Ag7G02460…	K01191+K01191+K01206+K01206+K01206+K01206+K01206+K01206+K01206+K01206+K01206+K01206+K01206+K01206+K01206+K01206+K01206+K01206+K01206+K01206+K01206+K01206+K01206+K01206+K01206+K01206+K01206+K01206+K01206+K01206+K01206+K01206+K01206+K01206+K01206+K01206+K01206+K01206+K01206+K01206+K01206+K01206+K01206+K01206+K01206+K01206+K01206+K01206+K01227+K12309+K12309+K12309+K12309+K12309+K12309+K12309+K12309+…	https:\\www.genome.jp\dbget-bin\www_bget?map00511
Circadian rhythm - plant	ko04712	93 out of 2924 3.18057455540356%	203 out of 9723 2.08783297336213%	1.30149e-06	0.000174399	novel.2330;Ag2G01995;Ag3G00015;Ag8G00720;Ag6G02087;Ag8G01883;Ag3G00197;Ag4G02744;Ag5G02589;Ag1G00618;Ag7G01332;Ag9G00259;Ag4G01129;Ag7G02157;Ag9G02618;Ag10G01871;Ag10G02814;AgUnG00732;AgUnG01118;Ag1G00840;Ag1G01352;Ag2G00351;Ag2G00367;Ag5G00284;Ag5G00579;Ag5G00881;Ag5G02066;Ag5G02097;Ag6G01418;Ag6G02575;Ag7G02224;Ag8G02119;Ag9G00060;Ag9G01429;Ag2G02659;Ag3G00079;Ag4G00735;Ag9G00266;Ag3G02698;Ag10…	K00660+K10143+K10143+K10143+K12115+K12116+K12118+K12118+K12119+K12120+K12120+K12121+K12124+K12124+K12125+K12126+K12126+K12126+K12126+K12126+K12126+K12126+K12126+K12126+K12126+K12126+K12126+K12126+K12126+K12126+K12126+K12126+K12126+K12126+K12128+K12128+K12128+K12128+K12129+K12130+K12130+K12133+K12133+K12133+K12134+K12134+K12134+K12134+K12134+K12134+K12134+K12135+K12135+K12135+K12135+K12135+K12135+…	https:\\www.genome.jp\dbget-bin\www_bget?map04712
Plant hormone signal transduction	ko04075	312 out of 2924 10.6703146374829%	850 out of 9723 8.74215777023552%	8.27102e-06	0.00110832	Ag10G01871;Ag10G02814;AgUnG00732;AgUnG01118;Ag1G00840;Ag1G01352;Ag2G00351;Ag2G00367;Ag5G00284;Ag5G00579;Ag5G00881;Ag5G02066;Ag5G02097;Ag6G01418;Ag6G02575;Ag7G02224;Ag8G02119;Ag9G00060;Ag9G01429;novel.519;Ag10G01890;Ag10G02139;Ag10G02694;Ag1G01236;Ag2G00421;Ag2G01205;Ag2G01242;Ag2G01986;Ag2G02778;Ag2G02948;Ag11G03129;Ag11G04843;Ag3G01056;Ag3G02408;Ag4G00384;Ag4G01111;Ag4G02239;Ag4G02737;Ag5G02326;…	K12126+K12126+K12126+K12126+K12126+K12126+K12126+K12126+K12126+K12126+K12126+K12126+K12126+K12126+K12126+K12126+K12126+K12126+K12126+K13413+K13415+K13415+K13415+K13415+K13415+K13415+K13415+K13415+K13415+K13415+K13415+K13415+K13415+K13415+K13415+K13415+K13415+K13415+K13415+K13415+K13415+K13415+K13415+K13415+K13415+K13415+K13415+K13415+K13415+K13415+K13415+K13416+K13416+K13416+K13416+K13416+K13416+…	https:\\www.genome.jp\dbget-bin\www_bget?map04075
Photosynthesis - antenna proteins	ko00196	18 out of 2924 0.615595075239398%	27 out of 9723 0.277692070348658%	9.22455e-05	0.0123609	Ag2G00695;Ag10G01029;Ag1G01219;Ag2G02233;AgUnG00678;Ag10G00068;novel.5824;novel.1843;Ag2G00116;Ag2G00117;Ag4G02712;Ag5G01703;Ag5G01719;Ag6G00147;Ag3G02319;Ag1G00776;Ag9G00335;Ag7G01917	K08907+K08907+K08908+K08909+K08910+K08910+K08912+K08912+K08913+K08913+K08914+K08915+K08915+K08915+K08916+K08917+K08917+K14172	https:\\www.genome.jp\dbget-bin\www_bget?map00196
Phenylpropanoid biosynthesis	ko00940	135 out of 2924 4.61696306429549%	352 out of 9723 3.62028180602695%	0.000440328	0.059004	Ag2G00044;Ag3G01032;Ag3G01033;Ag3G01034;Ag3G02544;Ag10G02471;Ag1G00772;Ag1G01932;Ag2G00187;Ag2G00590;Ag2G02687;Ag11G04818;Ag3G00819;Ag3G00839;Ag3G01930;Ag3G01931;Ag3G02279;Ag3G02683;Ag4G00444;Ag4G01142;Ag5G01904;Ag7G00597;Ag7G01474;Ag7G02148;Ag8G01251;Ag9G01302;Ag9G01825;novel.4828;novel.4830;novel.5376;novel.6387;novel.6388;novel.6663;novel.1274;Ag2G01159;AgUnG01327;Ag1G01683;Ag1G01684;Ag2G01475…	K00083+K00083+K00083+K00083+K00083+K00430+K00430+K00430+K00430+K00430+K00430+K00430+K00430+K00430+K00430+K00430+K00430+K00430+K00430+K00430+K00430+K00430+K00430+K00430+K00430+K00430+K00430+K00430+K00430+K00430+K00430+K00430+K00430+K00430+K00487+K00588+K00588+K00588+K00588+K00588+K00588+K01188+K01188+K01188+K01188+K01904+K01904+K01904+K01904+K01904+K01904+K05349+K05349+K05349+K05349+K05349+K05349+…	https:\\www.genome.jp\dbget-bin\www_bget?map00940
Ascorbate and aldarate metabolism	ko00053	50 out of 2924 1.70998632010944%	112 out of 9723 1.15190784737221%	0.000738443	0.0989513	Ag2G01144;Ag9G00017;Ag9G00018;Ag4G00950;Ag5G00093;Ag8G01334;Ag1G00760;Ag4G00436;Ag4G00790;Ag6G00335;Ag10G02301;Ag10G02673;Ag2G00529;Ag2G00729;Ag2G00794;Ag2G01190;Ag2G03025;Ag11G03298;Ag3G01719;Ag4G01057;Ag4G01860;Ag5G00255;Ag5G00256;Ag6G00624;Ag6G01744;Ag6G02396;Ag6G02635;Ag8G01079;Ag1G01694;Ag11G04265;Ag3G01076;Ag3G01502;Ag6G02306;Ag7G01309;Ag5G01696;Ag10G01487;Ag10G02026;Ag11G03795;AgUnG00661;A…	K00002+K00002+K00002+K00012+K00012+K00012+K00128+K00128+K00128+K00128+K00225+K00423+K00423+K00423+K00423+K00423+K00423+K00423+K00423+K00423+K00423+K00423+K00423+K00423+K00423+K00423+K00423+K00423+K00434+K00434+K00434+K00434+K00434+K00434+K00469+K00469+K08232+K08232+K08679+K08679+K08679+K08679+K08679+K08679+K10046+K10046+K10047+K12447+K18649+K21888	https:\\www.genome.jp\dbget-bin\www_bget?map00053
Ribosome	ko03010	157 out of 2924 5.36935704514364%	433 out of 9723 4.45335801707292%	0.00273336	0.366271	Ag3G00526;Ag3G00612;Ag3G01866;Ag11G03367;Ag11G04788;Ag2G01661;Ag3G00530;Ag2G00040;Ag10G00759;Ag4G02572;Ag5G01984;Ag7G00936;Ag1G01775;Ag3G01213;Ag8G02026;AgUnG01341;Ag3G02296;Ag1G01229;Ag9G00545;AgUnG01381;Ag1G00525;Ag2G02258;Ag3G02442;Ag7G00902;Ag2G02519;Ag9G02267;AgUnG00030;Ag6G00723;Ag7G02348;Ag3G02827;Ag4G02007;Ag11G04018;Ag2G02762;Ag4G01569;Ag5G02614;Ag2G02366;Ag3G00215;Ag2G02952;Ag3G00911;Ag…	K02863+K02865+K02866+K02867+K02867+K02868+K02868+K02871+K02872+K02873+K02874+K02874+K02875+K02876+K02876+K02877+K02877+K02880+K02880+K02881+K02881+K02882+K02882+K02882+K02883+K02883+K02884+K02884+K02888+K02889+K02889+K02891+K02893+K02893+K02894+K02895+K02895+K02896+K02899+K02899+K02900+K02900+K02901+K02902+K02902+K02902+K02902+K02903+K02903+K02904+K02905+K02905+K02906+K02907+K02908+K02908+K02908+…	https:\\www.genome.jp\dbget-bin\www_bget?map03010
Stilbenoid, diarylheptanoid and gingerol biosynthesis	ko00945	22 out of 2924 0.752393980848153%	44 out of 9723 0.452535225753368%	0.00429152	0.575063	Ag2G01159;AgUnG01327;Ag1G01683;Ag1G01684;Ag2G01475;Ag6G02620;Ag9G00159;Ag10G02214;Ag10G01875;Ag10G02216;Ag2G00405;Ag2G00488;Ag2G02785;Ag3G02839;Ag4G00071;Ag4G02676;Ag5G00189;Ag6G01800;Ag7G00176;novel.5052;novel.6377;novel.2157	K00487+K00588+K00588+K00588+K00588+K00588+K00588+K09754+K13065+K13065+K13065+K13065+K13065+K13065+K13065+K13065+K13065+K13065+K13065+K13065+K13065+K13065	https:\\www.genome.jp\dbget-bin\www_bget?map00945
Biosynthesis of secondary metabolites	ko01110	722 out of 2924 24.6922024623803%	2245 out of 9723 23.0895814049162%	0.00767114	1	Ag7G01242;Ag2G01144;Ag9G00017;Ag9G00018;Ag10G02333;Ag4G00736;Ag6G02234;AgUnG00615;Ag6G01730;Ag2G02988;Ag11G03540;Ag4G02155;Ag1G00107;Ag8G01507;Ag2G00007;Ag11G03174;Ag5G00615;Ag8G02075;Ag9G00195;Ag3G02812;Ag2G00044;Ag3G01032;Ag3G01033;Ag3G01034;Ag3G02544;Ag9G01441;Ag1G00760;Ag4G00436;Ag4G00790;Ag6G00335;Ag9G02070;novel.7660;Ag11G05041;Ag3G01575;Ag7G02190;Ag9G01359;Ag10G03021;Ag9G01415;Ag9G02008;Ag…	K00001+K00002+K00002+K00002+K00006+K00006+K00013+K00016+K00016+K00021+K00021+K00021+K00025+K00025+K00026+K00026+K00026+K00033+K00058+K00059+K00083+K00083+K00083+K00083+K00083+K00106+K00128+K00128+K00128+K00128+K00133+K00134+K00164+K00166+K00166+K00167+K00208+K00208+K00215+K00218+K00218+K00224+K00224+K00224+K00225+K00227+K00227+K00232+K00232+K00232+K00232+K00232+K00235+K00235+K00249+K00264+K00276+…	https:\\www.genome.jp\dbget-bin\www_bget?map01110
Starch and sucrose metabolism	ko00500	130 out of 2924 4.44596443228454%	361 out of 9723 3.7128458294765%	0.00782559	1	Ag1G01479;Ag5G00090;Ag6G02151;Ag7G00784;Ag3G01614;Ag8G00390;Ag9G02275;novel.3329;Ag2G02857;Ag3G01529;Ag5G02141;novel.5906;Ag4G02469;Ag5G00876;Ag6G01437;Ag10G02656;Ag8G01208;Ag7G01553;Ag11G03210;Ag3G02464;Ag4G02300;Ag9G00069;Ag3G01707;Ag4G02730;Ag7G02440;Ag2G03030;Ag5G00102;Ag5G02491;Ag11G03322;Ag11G03826;Ag5G01069;Ag5G02639;Ag6G00749;Ag10G01807;Ag1G00070;Ag2G00150;Ag2G02514;Ag11G04775;Ag11G05063;…	K00688+K00688+K00688+K00688+K00695+K00695+K00695+K00695+K00696+K00696+K00696+K00703+K00705+K00844+K00844+K00847+K00847+K00963+K00975+K00975+K00975+K00975+K01087+K01087+K01087+K01176+K01176+K01176+K01177+K01177+K01177+K01177+K01177+K01179+K01179+K01179+K01179+K01179+K01179+K01179+K01179+K01179+K01179+K01179+K01187+K01188+K01188+K01188+K01188+K01193+K01193+K01193+K01193+K01193+K01194+K01214+K01513+…	https:\\www.genome.jp\dbget-bin\www_bget?map00500
Zeatin biosynthesis	ko00908	49 out of 2924 1.67578659370725%	121 out of 9723 1.24447187082176%	0.00901036	1	Ag3G01402;Ag4G02291;Ag7G00414;Ag6G02704;Ag9G00624;novel.1599;Ag2G00841;Ag2G00842;Ag11G04159;Ag11G04160;Ag4G02129;novel.6431;Ag10G02321;Ag10G02340;Ag1G00040;Ag1G00571;Ag2G00380;Ag2G00770;Ag2G01515;Ag2G02965;Ag11G04540;Ag3G00767;Ag4G02563;Ag7G00523;Ag7G00603;Ag7G01290;Ag8G01106;Ag9G00489;Ag9G00490;novel.6335;Ag10G01965;AgUnG01082;Ag1G00785;Ag1G00788;Ag1G00789;Ag2G00992;Ag2G01844;Ag2G02657;Ag4G02493…	K00279+K00279+K00279+K10717+K10717+K10760+K13493+K13493+K13493+K13493+K13493+K13493+K13496+K13496+K13496+K13496+K13496+K13496+K13496+K13496+K13496+K13496+K13496+K13496+K13496+K13496+K13496+K13496+K13496+K13496+K23452+K23452+K23452+K23452+K23452+K23452+K23452+K23452+K23452+K23452+K23452+K23452+K23452+K23452+K23452+K23452+K23452+K23452+K23452	https:\\www.genome.jp\dbget-bin\www_bget?map00908
DNA replication	ko03030	33 out of 2924 1.12859097127223%	76 out of 9723 0.781651753574%	0.00913282	1	Ag3G01371;Ag11G03980;Ag7G01215;Ag5G00289;Ag3G01394;Ag10G01625;Ag7G02490;Ag10G01648;Ag2G01912;Ag11G04376;Ag8G02296;Ag8G00794;Ag7G01137;Ag1G00074;Ag5G02307;Ag7G02384;Ag1G00604;Ag6G02202;Ag10G01245;Ag3G02149;Ag6G02506;Ag7G02388;Ag9G02746;Ag4G01512;Ag11G04538;Ag9G01561;Ag5G00446;Ag5G01305;Ag6G00057;Ag7G01670;Ag1G00816;Ag3G00733;Ag8G00833	K02209+K02210+K02212+K02320+K02321+K02324+K02325+K02326+K02326+K02326+K02540+K02541+K02542+K02684+K02685+K03111+K04799+K04802+K04802+K07466+K07466+K07466+K10739+K10740+K10743+K10744+K10747+K10755+K10755+K10755+K10756+K10756+K10756	https:\\www.genome.jp\dbget-bin\www_bget?map03030
MAPK signaling pathway - plant	ko04016	189 out of 2924 6.46374829001368%	547 out of 9723 5.62583564743392%	0.0112651	1	Ag1G00064;Ag1G00724;Ag2G00801;Ag8G01549;Ag3G02563;novel.519;AgUnG00323;AgUnG00542;Ag1G01526;Ag2G02295;Ag2G02425;Ag11G04428;Ag4G01430;Ag4G01545;Ag4G01608;Ag4G01692;Ag4G02020;Ag5G02797;Ag6G00315;Ag6G01861;Ag6G02488;Ag7G00834;Ag8G00601;Ag8G00736;Ag9G00575;novel.5653;novel.763;novel.1989;Ag6G01111;Ag6G01769;Ag7G00866;Ag7G00867;Ag9G00676;Ag10G02837;AgUnG00471;AgUnG00473;Ag2G00475;Ag2G02663;Ag2G02665;A…	K00940+K02183+K02183+K02183+K03781+K13413+K13416+K13416+K13416+K13416+K13416+K13416+K13416+K13416+K13416+K13416+K13416+K13416+K13416+K13416+K13416+K13416+K13416+K13416+K13416+K13416+K13416+K13416+K13420+K13420+K13420+K13420+K13420+K13422+K13422+K13422+K13422+K13422+K13422+K13422+K13422+K13422+K13422+K13422+K13422+K13422+K13423+K13423+K13424+K13424+K13424+K13424+K13424+K13424+K13424+K13425+K13425+…	https:\\www.genome.jp\dbget-bin\www_bget?map04016
Metabolic pathways	ko01100	1299 out of 2924 44.4254445964432%	4155 out of 9723 42.7337241592101%	0.0143527	1	Ag7G01242;Ag2G01144;Ag9G00017;Ag9G00018;Ag2G01958;Ag4G00950;Ag5G00093;Ag8G01334;Ag6G02234;AgUnG00615;Ag6G01730;Ag2G02988;Ag11G03540;Ag4G02155;Ag1G00107;Ag8G01507;Ag2G00007;Ag11G03174;Ag5G00615;Ag10G00235;novel.7410;AgUnG00717;Ag5G01588;Ag8G02075;Ag11G04568;Ag9G00195;Ag3G02812;Ag3G00395;Ag5G00208;Ag8G01317;Ag2G00044;Ag3G01032;Ag3G01033;Ag3G01034;Ag3G02544;Ag9G01441;Ag1G00760;Ag4G00436;Ag4G00790;Ag…	K00001+K00002+K00002+K00002+K00008+K00012+K00012+K00012+K00013+K00016+K00016+K00021+K00021+K00021+K00025+K00025+K00026+K00026+K00026+K00028+K00028+K00029+K00029+K00033+K00051+K00058+K00059+K00074+K00079+K00079+K00083+K00083+K00083+K00083+K00083+K00106+K00128+K00128+K00128+K00128+K00131+K00133+K00134+K00140+K00164+K00166+K00166+K00167+K00208+K00208+K00215+K00218+K00218+K00225+K00227+K00227+K00232+…	https:\\www.genome.jp\dbget-bin\www_bget?map01100
Fatty acid elongation	ko00062	21 out of 2924 0.718194254445964%	46 out of 9723 0.473105008742158%	0.0182414	1	AgUnG00490;Ag6G01597;Ag10G00192;Ag8G01168;Ag6G02314;Ag2G02004;Ag10G01144;Ag3G01657;AgUnG01298;Ag1G01567;Ag1G01822;Ag11G04254;Ag3G01793;Ag4G00521;Ag6G02331;Ag6G02450;Ag7G00446;Ag7G01401;Ag8G01543;Ag9G02562;novel.2198	K01068+K01068+K01068+K01074+K07512+K10251+K10258+K10703+K15397+K15397+K15397+K15397+K15397+K15397+K15397+K15397+K15397+K15397+K15397+K15397+K15397	https:\\www.genome.jp\dbget-bin\www_bget?map00062
Galactose metabolism	ko00052	45 out of 2924 1.5389876880985%	115 out of 9723 1.18276252185539%	0.0230765	1	Ag5G00876;Ag6G01437;Ag1G01709;Ag2G02600;Ag9G02623;Ag7G01553;Ag7G00503;Ag2G02582;Ag2G02583;Ag3G00631;Ag3G02305;Ag6G00623;Ag7G00019;Ag5G00620;Ag6G01832;Ag10G00615;Ag5G01948;Ag10G01908;Ag3G01424;Ag3G01427;Ag3G02424;Ag5G01374;Ag5G02118;Ag9G01665;Ag1G02084;Ag2G02180;Ag3G00984;Ag7G01236;AgUnG00773;Ag1G01718;Ag4G00440;Ag4G01306;Ag4G02276;Ag5G00532;Ag6G01400;Ag9G00083;Ag9G00879;Ag10G00590;Ag10G01453;Ag10…	K00844+K00844+K00850+K00850+K00850+K00963+K01187+K01193+K01193+K01193+K01193+K01193+K01784+K01785+K01785+K01785+K01835+K06617+K06617+K06617+K06617+K06617+K06617+K06617+K07407+K07407+K07407+K07407+K12309+K12309+K12309+K12309+K12309+K12309+K12309+K12309+K12309+K12309+K12309+K12309+K12447+K18819+K18819+K18819+K18819	https:\\www.genome.jp\dbget-bin\www_bget?map00052
Glyoxylate and dicarboxylate metabolism	ko00630	47 out of 2924 1.60738714090287%	121 out of 9723 1.24447187082176%	0.0236326	1	Ag1G00107;Ag8G01507;Ag2G00007;Ag11G03174;Ag5G00615;Ag7G01867;Ag1G00485;Ag5G02344;Ag11G03742;Ag3G00090;Ag7G00773;novel.825;Ag6G00884;Ag2G00087;Ag11G03228;Ag6G01710;Ag1G01569;Ag5G02024;Ag6G00509;Ag8G02028;Ag2G00515;Ag11G03312;Ag5G02860;Ag4G00231;novel.646;Ag1G01997;Ag3G01041;Ag3G01636;Ag5G01829;Ag7G01535;Ag8G01658;Ag8G01659;Ag11G03840;Ag6G00769;Ag3G02563;novel.5204;novel.8358;Ag5G02216;Ag8G02229;Ag…	K00025+K00025+K00026+K00026+K00026+K00281+K00382+K00382+K00600+K00600+K00600+K00600+K00605+K00626+K00626+K01433+K01602+K01602+K01602+K01602+K01637+K01637+K01637+K01638+K01681+K01913+K01915+K01915+K01915+K01915+K01915+K01915+K02437+K02437+K03781+K11517+K11517+K14272+K14272+K15893+K15919+K15919+K15919+K15919+K19269+K22133+K22133	https:\\www.genome.jp\dbget-bin\www_bget?map00630
Brassinosteroid biosynthesis	ko00905	22 out of 2924 0.752393980848153%	50 out of 9723 0.514244574719737%	0.0254716	1	Ag2G02183;Ag4G00471;Ag7G01238;Ag4G02183;Ag10G00670;Ag4G00442;Ag1G01169;Ag1G01170;Ag2G01664;Ag2G02260;Ag2G02811;Ag11G03119;Ag11G03120;Ag3G02780;Ag4G01542;Ag4G02098;Ag6G02045;Ag6G02705;Ag7G00942;Ag7G02043;novel.983;novel.1152	K09587+K09587+K09587+K09590+K09591+K12637+K15639+K15639+K15639+K15639+K15639+K15639+K15639+K15639+K15639+K15639+K15639+K15639+K15639+K15639+K15639+K15639	https:\\www.genome.jp\dbget-bin\www_bget?map00905
Photosynthesis	ko00195	42 out of 2924 1.43638850889193%	107 out of 9723 1.10048338990024%	0.0260191	1	AgUnG01026;novel.1676;AgUnG00142;Ag11G04409;Ag6G00903;Ag7G00596;novel.7677;Ag4G02704;Ag3G02549;Ag1G00701;Ag1G00702;Ag11G04372;Ag5G02504;Ag4G00399;Ag9G01148;Ag1G01878;Ag2G01273;Ag6G01195;Ag7G01025;Ag9G01140;Ag11G04941;Ag8G00742;Ag2G01194;Ag3G01171;Ag10G02263;Ag9G01251;Ag11G03503;Ag4G02115;Ag9G00769;novel.3233;Ag2G02340;Ag10G00700;Ag1G01250;Ag2G01352;Ag3G02403;Ag7G02052;Ag3G00217;Ag8G01016;Ag2G0061…	K02112+K02112+K02115+K02115+K02115+K02115+K02634+K02636+K02638+K02639+K02639+K02639+K02639+K02641+K02641+K02692+K02693+K02694+K02694+K02695+K02698+K02698+K02699+K02701+K02716+K02716+K02717+K02717+K02717+K02717+K02721+K02721+K02723+K03541+K03541+K03542+K08901+K08901+K08902+K08903+K08905+K14332	https:\\www.genome.jp\dbget-bin\www_bget?map00195
Valine, leucine and isoleucine degradation	ko00280	30 out of 2924 1.02599179206566%	73 out of 9723 0.750797079090816%	0.0289454	1	Ag1G00760;Ag4G00436;Ag4G00790;Ag6G00335;Ag6G02874;Ag3G01575;Ag7G02190;Ag9G01359;AgUnG01152;Ag11G04284;Ag1G00485;Ag5G02344;Ag2G00087;Ag11G03228;Ag10G02822;Ag1G00422;Ag3G01789;Ag5G00404;Ag1G00545;Ag11G04499;Ag2G01544;AgUnG00034;Ag9G02122;Ag5G00222;Ag6G02618;Ag9G02048;Ag4G02112;Ag7G00058;Ag8G01725;Ag6G01170	K00128+K00128+K00128+K00128+K00140+K00166+K00166+K00167+K00249+K00253+K00382+K00382+K00626+K00626+K00826+K00826+K00826+K00826+K00827+K00827+K01640+K01641+K01968+K01969+K01969+K01969+K05605+K07513+K09699+K23146	https:\\www.genome.jp\dbget-bin\www_bget?map00280
