# Supplementary material for: Transcriptome Analyses Reveal the Role of Light in Releasing the Morphological Dormancy of Celery Seed by Integrating Plant Hormones, Sugar Metabolism and Endosperm Weakening
Source: Int J Mol Sci. 2022 Sep 4;23(17):10140. doi: 10.3390/ijms231710140 (PMC9456436; doi:10.3390/ijms231710140)
Supplement: Supplementary file 1 [file ijms-23-10140-s001.zip › Table S4.xlsx]

## Sheet: Sheet1
Table S4 The primers used in this study.
Gene Name	Gene ID	Forward primer (5'-3')	Reverse primer (5'-3')
GAI	Ag6G00578	CCTGTTTCACAAGCACCTCC	TGTTCCGGTGAGTCAGAGTC
RGA	Ag1G01650	TGTGGCTTGTGAAGGTGTTG	CCTTCATGTTCCTCCACCCT
DAG2	Ag7G01523	CTACCAGCTCCACCGATGAA	ATTAATCCCGGTGTTGCTGC
XTH	Ag1G00360	GCTCCTCTCTTTGGTGATGC	CGTGTAAGTGGAAGGGAGCT
β-amylase	Ag5G02639	GATCTCTCCGTAGCGTGTCA	CGCCTTTCGTCTACTCAAGC
SOD	Ag9G01828	TGCATGTCAACTGGTACTGC	AGTCACACATTTACGCACGT
APX	Ag11G04265	AGCGATCTGGGTTTGAAGGA	TTCAACAAGAGGGCGGAAGA
CAT	Ag4G01874	TGGACTTCTTCTCCCACCAC	ACTTCACTCCACAGGTAGGC
CCR	Ag10G01736	TGCTTCTTCGCCTTTTCCAG	CCGCAAAGTCGCCATAATGA
GA20ox1	Ag10G00292	CCACCCTGTCAGAAACCAGA	TCCGTTCGTCATAGCCATCA
GAPDH	Ag2G00430	CTAGCAACTTTGGCCTCCAG	GCGATCCAATTCCACTGTCT
